# Supplementary material for: Government infrastructure investment stimulation through booming natural resources: Evidence from a lower-middle-income country
Source: PLoS One. 2024 May 16;19(5):e0301710. doi: 10.1371/journal.pone.0301710 (PMC11098401; doi:10.1371/journal.pone.0301710)
Supplement: S1 File — (ZIP) [file pone.0301710.s001.zip]

Archive with 5 entries (5 files):
- Data and do file/data.dta
- Data and do file/Data_Panel_2010-2020_KAP OLAH.xlsx
- Data and do file/Fig 1 & 2.docx
- Data and do file/INFRA.do
- Data and do file/Lampiran Output STATA - INFRA.docx
