# Supplementary material for: Government infrastructure investment stimulation through booming natural resources: Evidence from a lower-middle-income country
Source: PLoS One. 2024 May 16;19(5):e0301710. doi: 10.1371/journal.pone.0301710 (PMC11098401; doi:10.1371/journal.pone.0301710)
Supplement: S1 File — (ZIP) [file pone.0301710.s001.zip › Data and do file/Data_Panel_2010-2020_KAP OLAH.xlsx]

## Sheet: Data Olah
DATA PANEL 2010 - 2020
No	Kabupaten/Kota	Provinsi	Tahun	DBH_SDA_KAP	DAU_KAP	DAK_KAP	PAD_KAP	EDUC_KAP	HEALTH_KAP	INFRA_KAP	PDRB_KAP	POV_KAP	POV	GR
1	Aceh Barat Daya	NAD	2010	101967	1.89177e+06	235848	54568.4	968821	271852	1.2334e+06	1.83807e+07	0.198887	25200	0.21866
2	Aceh Barat Daya	NAD	2011	98893.4	2.11941e+06	328321	86219.3	1.05047e+06	269166	1.41418e+06	1.85322e+07	0.195054	25300	0.263432
3	Aceh Barat Daya	NAD	2012	85274	2.47016e+06	350778	222507	1.13689e+06	510194	1.87147e+06	1.84901e+07	0.185504	24600	0.24504
4	Aceh Barat Daya	NAD	2013	58102.2	2.67847e+06	483839	240315	1.20219e+06	456275	1.7999e+06	1.85176e+07	0.189829	25700	0.255256
5	Aceh Barat Daya	NAD	2014	76882.1	2.94005e+06	488207	422649	1.44676e+06	668227	2.02406e+06	1.83788e+07	0.180737	24967	0.262425
6	Aceh Barat Daya	NAD	2015	33382.6	2.95809e+06	1.34914e+06	434932	320187	259140	2.83923e+06	1.86607e+07	0.184307	25930	0.27985
7	Aceh Barat Daya	NAD	2016	23706	3.20335e+06	1.83697e+06	561689	1.63886e+06	1.10455e+06	4.1787e+06	1.91444e+07	0.179538	25730	0.275897
8	Aceh Barat Daya	NAD	2017	25081.6	3.09495e+06	1.02981e+06	628381	1.436e+06	1.09031e+06	3.08367e+06	1.96566e+07	0.182328	26570	0.245112
9	Aceh Barat Daya	NAD	2018	24265.2	3.04711e+06	1.3008e+06	563553	1.20707e+06	944235	1.85596e+06	2.02259e+07	0.170345	25230	0.285932
10	Aceh Barat Daya	NAD	2019	29321	3.06519e+06	956191	600752	1.41889e+06	1.14562e+06	3.07845e+06	2.08831e+07	0.161976	24360	0.301522
11	Aceh Barat Daya	NAD	2020	31196	2.72719e+06	708188	732956	1.39442e+06	1.27688e+06	2.69525e+06		0.158772	24210	0.272947
12	Aceh Besar	NAD	2010	36534.7	1.11622e+06	113163	69536.2	697139	191499	607558	2.12234e+07	0.18716	66200	0.298801
13	Aceh Besar	NAD	2011	37888.7	1.25056e+06	131944	137231	766002	212144	701531	2.13258e+07	0.183509	66300	0.3004
14	Aceh Besar	NAD	2012	30383.7	1.48745e+06	142423	148449	872369	239925	693707	2.16816e+07	0.175004	64600	0.331776
15	Aceh Besar	NAD	2013	21687.2	1.64233e+06	200552	202149			1.03516e+06	2.21472e+07	0.169725	63900	0.30499
16	Aceh Besar	NAD	2014	27816.1	1.75181e+06	200636	297810	1.12214e+06	374872	1.02174e+06	2.25711e+07	0.162153	62367	0.28918
17	Aceh Besar	NAD	2015	14374.6	1.77844e+06	355303	357969	96407	107976	1.59767e+06	2.29949e+07	0.158616	62270	0.302428
18	Aceh Besar	NAD	2016	7642.88	1.79757e+06	786059	337441	1.1114e+06	404335	2.49878e+06	2.34131e+07	0.154722	62030	0.292249
19	Aceh Besar	NAD	2017	10124	1.73061e+06	523273	355564	939480	476786	2.33263e+06	2.3849e+07	0.153309	62720	0.290786
20	Aceh Besar	NAD	2018	9041.54	1.70942e+06	475414	382170	1.24609e+06	502915	1.73849e+06	2.43365e+07	0.143972	60080	0.306209
21	Aceh Besar	NAD	2019	11926.9	1.7671e+06	576109	399555	1.02011e+06	590147	2.23113e+06	2.49253e+07	0.138518	58900	0.287879
22	Aceh Besar	NAD	2020	10613.5	1.75117e+06	488777	435440	984625	637187	2.37024e+06		0.137707	59700	0.352195
23	Aceh Selatan	NAD	2010	64895.6	1.66998e+06	189390	86553.4	932034	236113	914402	1.48959e+07	0.15848	32200	0.304178
24	Aceh Selatan	NAD	2011	67772.7	1.86935e+06	212439	82517.3	1.08767e+06	269927	917773	1.52214e+07	0.15531	32300	0.277158
25	Aceh Selatan	NAD	2012	54096.7	2.18843e+06	229047	155312	1.2231e+06	355811	875047	1.57283e+07	0.148157	31500	0.280761
26	Aceh Selatan	NAD	2013	37146.6	2.43592e+06	308482	166738	1.36788e+06	354020	1.4261e+06	1.62349e+07	0.135027	29300	0.244805
27	Aceh Selatan	NAD	2014	48091.6	2.63685e+06	286164	355192	1.59279e+06	607826	1.42883e+06	1.66602e+07	0.128501	28395	0.26125
28	Aceh Selatan	NAD	2015	26166.6	2.68779e+06	878188	412035	69823.6	135877	2.19653e+06	1.70665e+07	0.13166	29610	0.306837
29	Aceh Selatan	NAD	2016	14584.9	2.84148e+06	1.37955e+06	551126	1.66979e+06	959257	3.0138e+06	1.75596e+07	0.134206	30680	0.313018
30	Aceh Selatan	NAD	2017	16025.7	2.75196e+06	1.28006e+06	607501	1.72281e+06	1.18025e+06	3.07978e+06	1.79904e+07	0.140194	32510	0.321411
31	Aceh Selatan	NAD	2018	16898.6	2.69934e+06	1.34098e+06	646798	1.50215e+06	1.21682e+06	2.02458e+06	1.85662e+07	0.139591	32820	0.311917
32	Aceh Selatan	NAD	2019	20250.4	2.74451e+06	1.1127e+06	587937	1.66786e+06	1.23113e+06	2.58529e+06	1.90796e+07	0.13046	31060	0.273255
33	Aceh Selatan	NAD	2020	18132.7	2.50495e+06	821195	558016	1.57155e+06	1.23734e+06	2.24455e+06		0.128353	30910	0.313185
34	Aceh Barat	NAD	2010	74000.6	1.78438e+06	192958	139076	997686	328771	1.12433e+06	2.68867e+07	0.242994	42400	0.317956
35	Aceh Barat	NAD	2011	72392.3	2.0606e+06	214685	118104	1.1631e+06	305939	968856	2.70691e+07	0.238532	42500	0.259037
36	Aceh Barat	NAD	2012	66535.6	2.42231e+06	212748	135949	1.28865e+06	374449	993850	2.67277e+07	0.227615	41400	0.303333
37	Aceh Barat	NAD	2013	46103	2.73036e+06	371702	252433	1.40398e+06	461817	1.49527e+06	2.71583e+07	0.238296	44300	0.307756
38	Aceh Barat	NAD	2014	74190.8	2.88938e+06	375424	588897	1.56302e+06	773274	1.55494e+06	2.74178e+07	0.230762	43901	0.31027
39	Aceh Barat	NAD	2015	46793.7	2.91878e+06	434154	673037	194983	338193	2.35514e+06	2.81044e+07	0.213426	41360	0.359757
40	Aceh Barat	NAD	2016	46678.6	2.93311e+06	758167	710458	1.67649e+06	1.09876e+06	3.14038e+06	2.83712e+07	0.202657	40110	0.324852
41	Aceh Barat	NAD	2017	48008.2	2.82785e+06	870462	801970	1.5319e+06	1.17781e+06	3.22253e+06	3.13205e+07	0.201902	40720	0.332964
42	Aceh Barat	NAD	2018	77654	2.77109e+06	878617	730681	1.28459e+06	1.137e+06	2.06759e+06	3.34808e+07	0.192066	39560	0.276467
43	Aceh Barat	NAD	2019	137424	2.79949e+06	884356	731984	1.44874e+06	1.30133e+06	2.89849e+06	3.45983e+07	0.186995	39290	0.330179
44	Aceh Barat	NAD	2020	77869.9	2.58812e+06	719630	700596	1.50304e+06	1.21703e+06	2.80806e+06		0.182526	39060	0.304341
45	Aceh Tengah	NAD	2010	74470.4	2.20539e+06		105029	959524	343653	1.05304e+06	2.35458e+07	0.200027	35300	0.282684
46	Aceh Tengah	NAD	2011	73895.9			115302	1.20432e+06	374661	1.38707e+06	2.41797e+07	0.196416	35400	0.251625
47	Aceh Tengah	NAD	2012	62877.1	2.44419e+06	254348	303779	1.31135e+06	549010	1.2594e+06	2.47175e+07	0.187712	34500	0.303897
48	Aceh Tengah	NAD	2013	46258.8	2.73021e+06	222105	408420			1.74588e+06	2.54461e+07	0.17852	33600	0.313634
49	Aceh Tengah	NAD	2014	63891.8	2.93798e+06	252056	687126	1.69921e+06	1.10959e+06	2.15419e+06	2.59564e+07	0.17072	32813	0.292907
50	Aceh Tengah	NAD	2015	49520.5	2.95697e+06	871188	805175	146712	196642	2.98621e+06	2.65182e+07	0.174716	34260	0.29877
51	Aceh Tengah	NAD	2016	27258.1	3.06026e+06	1.91011e+06	779046	1.70466e+06	1.18576e+06	4.40855e+06	2.71493e+07	0.165459	33160	0.310318
52	Aceh Tengah	NAD	2017	20487.1	2.94968e+06	1.2626e+06	797955	1.66758e+06	1.24614e+06	3.71436e+06	2.77244e+07	0.167619	34240	0.237869
53	Aceh Tengah	NAD	2018	20318.2	2.89555e+06	1.01017e+06	723334	1.37214e+06	1.15213e+06	2.09411e+06	2.8289e+07	0.15496	32310	0.260437
54	Aceh Tengah	NAD	2019	31450	2.93515e+06	868285	804546	1.43726e+06	1.40472e+06	3.02841e+06	2.86556e+07	0.154263	32780	0.256079
55	Aceh Tengah	NAD	2020	23156.3	2.64386e+06	787198	894725	1.39012e+06	1.4721e+06	2.92219e+06		0.150115	32480	0.330902
56	Aceh Utara	NAD	2010	503532	460597	124681	58401.4	588941	165606	783791	3.28538e+07	0.232922	124400	0.246673
57	Aceh Utara	NAD	2011	477369	808365	63323.4	77588	825265	200749	1.0314e+06	3.34701e+07	0.228896	124700	0.257938
58	Aceh Utara	NAD	2012	400405	1.05337e+06	51360.2	111261	813595	256875	907156	3.33325e+07	0.218445	121400	0.324664
59	Aceh Utara	NAD	2013	268143	1.22102e+06	99608.5	176645			1.24903e+06	3.22455e+07	0.204114	115400	0.221501
60	Aceh Utara	NAD	2014	319141	1.31782e+06	122610	311628			1.42798e+06	3.07184e+07	0.196691	112696	0.250612
61	Aceh Utara	NAD	2015	126879	1.26524e+06	183366	332304	65338.6	91006.1	1.61166e+06	2.67147e+07	0.190857	111440	0.267613
62	Aceh Utara	NAD	2016	67602.7	1.7214e+06	463386	654182	1.03173e+06	510698	2.17801e+06	2.63288e+07	0.193853	115050	0.27041
63	Aceh Utara	NAD	2017	98827	1.3897e+06	454453	335392	1.01323e+06	542909	2.06441e+06	2.65656e+07	0.197061	118740	0.265855
64	Aceh Utara	NAD	2018	66707	1.36714e+06	603443	379188	1.0546e+06	668907	1.49903e+06	2.75027e+07	0.181982	111270	0.291637
65	Aceh Utara	NAD	2019	84620	1.44173e+06	717008	451347	1.18061e+06	739176	1.97856e+06	2.81201e+07	0.173295	107340	0.308205
66	Aceh Utara	NAD	2020	65187.3	1.43158e+06	598263	361616	1.11324e+06	690111	1.9207e+06		0.169641	106410	0.26117
67	Aceh Timur	NAD	2010	49556.3	1.048e+06	141669	23535.2			936398	2.07827e+07	0.183478	66600	0.260071
68	Aceh Timur	NAD	2011	38897.3	1.18794e+06	139473	37028.3			987482	2.09368e+07	0.180136	66700	0.233881
69	Aceh Timur	NAD	2012	28505.7	1.4304e+06	164839	48314.4	691880	189407	1.02741e+06	2.10338e+07	0.171501	64900	0.260095
70	Aceh Timur	NAD	2013	20134.5	1.55598e+06	210308	110834	782573	281756	1.1995e+06	2.08247e+07	0.166748	64400	0.247411
71	Aceh Timur	NAD	2014	24942.1	1.78232e+06	232157	219137			1.64538e+06	2.02699e+07	0.159589	63027	0.243335
72	Aceh Timur	NAD	2015	11566.1	1.81166e+06	302895	244940	79092.2	115512	1.89893e+06	1.87546e+07	0.157528	63480	0.311705
73	Aceh Timur	NAD	2016	6824.69	1.9065e+06	498780	229395	870495	396219	2.44617e+06	1.82094e+07	0.14985	61630	0.24318
74	Aceh Timur	NAD	2017	10399.3	1.85416e+06	476233	363211	1.07983e+06	566111	2.67557e+06	1.86237e+07	0.151742	63670	0.265164
75	Aceh Timur	NAD	2018	39271.2	1.83808e+06	450484	396326	941617	602880	1.63657e+06	1.90762e+07	0.144165	61640	0.272431
76	Aceh Timur	NAD	2019	41270.8	1.87909e+06	548044	424573	1.05658e+06	753494	2.356e+06	1.95302e+07	0.143987	62790	0.248878
77	Aceh Timur	NAD	2020	23749.4	1.72884e+06	406459	445571	991816	729639	1.97832e+06		0.140144	62340	0.282423
78	Aceh Tenggara	NAD	2010	71548.9	1.67861e+06	186886	44554.7	813974	237520	1.30605e+06	1.36826e+07	0.167225	30100	0.305436
79	Aceh Tenggara	NAD	2011	68433.8	1.85761e+06	210981	64667.2	957984	267963	1.49051e+06	1.41014e+07	0.163976	30200	0.253731
80	Aceh Tenggara	NAD	2012	59024	2.21705e+06	192216	135226	1.02432e+06	328807	1.11149e+06	1.44968e+07	0.156988	29400	0.240041
81	Aceh Tenggara	NAD	2013	40395.1	2.45076e+06	212804	133431	1.11639e+06	389356	1.51159e+06	1.48153e+07	0.144782	27800	0.217708
82	Aceh Tenggara	NAD	2014	51427.1	2.61322e+06	235379	285575	1.34091e+06	591606	1.70446e+06	1.50326e+07	0.138192	27120	0.246069
83	Aceh Tenggara	NAD	2015	26700.9	2.69604e+06	978462	295745	356289	373370	3.13962e+06	1.53316e+07	0.150689	30140	0.3039
84	Aceh Tenggara	NAD	2016	12975.9	2.9084e+06	1.68277e+06	300570	11482.5	21746.4	229677	1.56162e+07	0.143739	29390	0.317128
85	Aceh Tenggara	NAD	2017	17496.9	2.80231e+06	916938	288051	1.26431e+06	620417	3.47743e+06	1.6035e+07	0.147927	30840	0.284174
86	Aceh Tenggara	NAD	2018	16727.4	2.73255e+06	711609	377858	1.27928e+06	495846	2.64494e+06	1.62781e+07	0.142173	30200	0.295386
87	Aceh Tenggara	NAD	2019	20036.1	2.78141e+06	794718	543333	1.5927e+06	641477	3.19383e+06	1.66547e+07	0.133629	28930	0.278153
88	Aceh Tenggara	NAD	2020	21335.1	2.27084e+06	1.06848e+06	446216	1.08776e+06	502957	3.90036e+06		0.131487	28980	0.315368
89	Aceh Singkil	NAD	2010	125088	2.07253e+06	331260	91427	744415	406737	1.22886e+06	1.26173e+07	0.19279	19900	0.277447
90	Aceh Singkil	NAD	2011	120038	2.40665e+06	372920	103885	877054	413479	1.39988e+06	1.29144e+07	0.18921	19900	0.247524
91	Aceh Singkil	NAD	2012	105292	2.76975e+06	348299	136634	997551	516292	1.39666e+06	1.31314e+07	0.180135	19400	0.232789
92	Aceh Singkil	NAD	2013	69851.4	3.0587e+06	514010	163701	1.10222e+06	559221	1.71815e+06	1.34073e+07	0.187997	20700	0.28175
93	Aceh Singkil	NAD	2014	89276.1	3.39558e+06	460487	276658	1.34654e+06	749334	2.02497e+06	1.36263e+07	0.178654	20038	0.314528
94	Aceh Singkil	NAD	2015	48137.8	3.4926e+06	1.71686e+06	343838	216471	443080	3.03693e+06	1.38332e+07	0.216909	24840	0.325936
95	Aceh Singkil	NAD	2016	30369.1	3.74083e+06	1.65354e+06	360350	216320	482016	1.06504e+06	1.41186e+07	0.214974	25090	0.30703
96	Aceh Singkil	NAD	2017	40035.8	3.59375e+06	1.17854e+06	363555	1.5786e+06	1.15195e+06	3.3501e+06	1.43172e+07	0.219851	26270	0.321323
97	Aceh Singkil	NAD	2018	30250.3	3.62007e+06	980204	372199	1.20922e+06	788057	1.10633e+06	1.4598e+07	0.211537	25740	0.33601
98	Aceh Singkil	NAD	2019	35110.9	3.65895e+06	913105	364740	1.5984e+06	1.01619e+06	3.34804e+06	1.49158e+07	0.206767	25660	0.281891
99	Aceh Singkil	NAD	2020	37223.3	3.23715e+06	999805	364916	1.54095e+06	1.2244e+06	3.06375e+06		0.201009	25430	0.286981
100	Aceh Tamiang	NAD	2010	70691.1	963546	139532	82099.3	608720	196841	701591	1.80401e+07	0.178295	45200	0.236457
101	Aceh Tamiang	NAD	2011	78601.6	1.17665e+06	129456	57641.2	757630	174559	828006	1.7999e+07	0.174974	45300	0.250831
102	Aceh Tamiang	NAD	2012	87641	1.52645e+06	160486	113319	808111	199376	808674	1.83386e+07	0.16694	44100	0.232719
103	Aceh Tamiang	NAD	2013	66551.1	1.57497e+06	152438	158333	863158	257647	1.08829e+06	1.89452e+07	0.151669	40800	0.219735
104	Aceh Tamiang	NAD	2014	121349	1.7156e+06	169645	357695	1.08966e+06	464614	1.23405e+06	1.92167e+07	0.146601	39909	0.260562
105	Aceh Tamiang	NAD	2015	43102.5	1.74883e+06	550883	360925	169786	202453	1.88473e+06	1.93152e+07	0.145083	40380	0.273239
106	Aceh Tamiang	NAD	2016	25487.4	1.91632e+06	873353	403120	1.06538e+06	690998	2.32473e+06	1.95613e+07	0.144493	40880	0.332026
107	Aceh Tamiang	NAD	2017	22141.6	1.85585e+06	475099	405029	1.05287e+06	622882	2.46219e+06	2.00559e+07	0.146373	42010	0.295234
108	Aceh Tamiang	NAD	2018	19475.6	1.82968e+06	561419	478379	999526	627661	1.39558e+06	2.06171e+07	0.141561	41210	0.328251
109	Aceh Tamiang	NAD	2019	43690.4	1.85747e+06	488592	436953	1.10653e+06	687055	2.20067e+06	2.12431e+07	0.133385	39350	0.289064
110	Aceh Tamiang	NAD	2020	21070.3	1.65377e+06	385667	420777	1.00108e+06	773074	1.86317e+06		0.130381	38930	0.264165
111	Aceh Jaya	NAD	2010	166265	2.62664e+06	312691	197738	1.10774e+06	398903	2.91237e+06	1.91362e+07	0.202002	15600	0.290905
112	Aceh Jaya	NAD	2011	169053	3.23256e+06	491023	177666	1.5131e+06	434521	2.5559e+06	1.94993e+07	0.197508	15600	0.2898
113	Aceh Jaya	NAD	2012	147921	3.76592e+06	375038	191792	1.47253e+06	475100	2.27917e+06	1.98936e+07	0.188644	15200	0.290065
114	Aceh Jaya	NAD	2013	95424.1	4.14849e+06	649003	250613	1.69889e+06	566376	2.66472e+06	2.00599e+07	0.177217	14600	0.274032
115	Aceh Jaya	NAD	2014	116073	4.43669e+06	638773	422729	1.99306e+06	830789	2.98133e+06	1.98634e+07	0.16531	14237	0.305499
116	Aceh Jaya	NAD	2015	61730.9	4.63783e+06	2.12059e+06	467509	668825	652265	4.93398e+06	2.05277e+07	0.160329	13850	0.33723
117	Aceh Jaya	NAD	2016	34585.5	4.8192e+06	2.48636e+06	522407	2.17107e+06	1.44574e+06	5.84775e+06	2.10179e+07	0.149506	13100	0.304773
118	Aceh Jaya	NAD	2017	41158.7	4.66911e+06	1.47706e+06	586930	2.37743e+06	1.37464e+06	5.57133e+06	2.13689e+07	0.147627	13230	0.286737
119	Aceh Jaya	NAD	2018	38894.8	4.62542e+06	1.64803e+06	643614	1.78659e+06	1.24654e+06	3.41076e+06	2.18655e+07	0.141074	12850	0.264243
120	Aceh Jaya	NAD	2019	46777.1	4.7054e+06	1.2135e+06	783457	2.2119e+06	1.5056e+06	4.63166e+06	2.22305e+07	0.13295	12350	0.252552
121	Aceh Jaya	NAD	2020	49886.2	4.20736e+06	898048	840928	2.16208e+06	1.62959e+06	4.34081e+06		0.12816	12110	0.251971
122	Pidie	NAD	2010	33842.4	1.11467e+06	122200	40943.9	680393	212199	763120	1.45778e+07	0.23648	90200	0.189857
123	Pidie	NAD	2011	32558.3	1.25059e+06	98817.5	58703.5			802625	1.4871e+07	0.232075	90400	0.196851
124	Pidie	NAD	2012	28247.8	1.50606e+06	128610	113866	955590	312378	990502	1.52222e+07	0.221334	88000	0.218492
125	Pidie	NAD	2013	19466.7	1.68908e+06	167700	189910	1.01873e+06	403482	1.06605e+06	1.55728e+07	0.211948	85800	0.21005
126	Pidie	NAD	2014	26921.9	1.81923e+06	160060	405764			1.38646e+06	1.59583e+07	0.203919	83725	0.234265
127	Pidie	NAD	2015	17977.5	1.82962e+06	421195	502532	140214	122283	1.78501e+06	1.63817e+07	0.210608	88220	0.264112
128	Pidie	NAD	2016	9568.59	1.89956e+06	719622	585692	146724	66580	126884	1.67419e+07	0.211656	90160	0.268047
129	Pidie	NAD	2017	11603.8	1.83761e+06	593045	618605	1.13396e+06	818573	2.44955e+06	1.72086e+07	0.213454	92340	0.305195
130	Pidie	NAD	2018	8976.84	1.79519e+06	668584	540162	990667	896671	1.76211e+06	1.76717e+07	0.20388	89530	0.261578
131	Pidie	NAD	2019	11597.9	1.80573e+06	561320	546615	1.09749e+06	1.01581e+06	2.29201e+06	1.82037e+07	0.193921	86290	0.249297
132	Pidie	NAD	2020	9995.47	1.85525e+06	523657	476851	1.07939e+06	954089	2.20119e+06		0.191652	86390	0.248846
133	Bireuen	NAD	2010	32737.6	1.00131e+06	130532	26886.9	699207	166878	564449	1.89332e+07	0.193992	76100	0.242033
134	Bireuen	NAD	2011	31518.2	1.19795e+06	113877	41309	875229	170644	690422	1.92703e+07	0.190737	76300	0.260918
135	Bireuen	NAD	2012	27386.2	1.49923e+06	125065	56147.5	958557	214767	797450	1.95966e+07	0.181837	74300	0.272951
136	Bireuen	NAD	2013	18472	1.67524e+06	141828	225007	1.02753e+06	382458	1.01534e+06	1.99442e+07	0.177095	73900	0.296621
137	Bireuen	NAD	2014	23198.8	1.82047e+06	144271	406952	1.18487e+06	505211	1.21148e+06	2.00636e+07	0.170568	72218	0.287985
138	Bireuen	NAD	2015	10891.9	1.79192e+06	410457	399662	95747	109357	1.45229e+06	2.02541e+07	0.168022	73140	0.323534
139	Bireuen	NAD	2016	6252.97	1.84131e+06	628684	419638	1.22268e+06	507188	2.07939e+06	2.06697e+07	0.158782	70440	0.27903
140	Bireuen	NAD	2017	8280.35	1.77066e+06	724645	425705	1.02335e+06	756700	1.23907e+06	2.10619e+07	0.157847	71540	0.314908
141	Bireuen	NAD	2018	7668.5	1.69339e+06	574739	388707	942353	734905	1.56207e+06	2.15313e+07	0.142379	65740	0.305228
142	Bireuen	NAD	2019	9148.5	1.73437e+06	583427	331886	949686	733679	2.11528e+06	2.2165e+07	0.13485	63600	0.294826
143	Bireuen	NAD	2020	9788.47	1.69737e+06	446858	337612	935124	680405	2.05596e+06		0.129954	62420	0.304469
144	Simeulue	NAD	2010	158222	2.69764e+06	417140	98468.2	940509	398874	1.82096e+06	1.40753e+07	0.234241	19000	0.329647
145	Simeulue	NAD	2011	151889	3.13397e+06	602605	87115.2	1.26655e+06	394503	1.85392e+06	1.43348e+07	0.228899	19000	0.340872
146	Simeulue	NAD	2012	130471	3.65665e+06	498512	176188	1.50803e+06	523684	1.79829e+06	1.47719e+07	0.218361	18500	0.338415
147	Simeulue	NAD	2013	89268.1	4.00486e+06	802757	177595	1.70099e+06	623965	2.59503e+06	1.51872e+07	0.206482	17800	0.273767
148	Simeulue	NAD	2014	111047	4.32453e+06	765171	399058			3.0832e+06	1.55819e+07	0.200119	17530	0.282781
149	Simeulue	NAD	2015	50893	4.52344e+06	964576	515482	296271	360777	3.80735e+06	1.59904e+07	0.203328	18120	0.349069
150	Simeulue	NAD	2016	29474.3	4.86808e+06	1.76634e+06	538771	3.94299e+06	2.45251e+06	9.7994e+06	1.64982e+07	0.19858	17930	0.268341
151	Simeulue	NAD	2017	40067.1	4.77246e+06	1.65042e+06	668642	2.00781e+06	1.39798e+06	5.68442e+06	1.70404e+07	0.201375	18400	0.30739
152	Simeulue	NAD	2018	38456.8	4.81156e+06	1.43289e+06	683450	1.79591e+06	1.40155e+06	3.2739e+06	1.76086e+07	0.197201	18220	0.34285
153	Simeulue	NAD	2019	46321.6	4.9914e+06	1.58879e+06	852387	2.03476e+06	1.97014e+06	4.97871e+06	1.82614e+07	0.189535	17670	0.339619
154	Simeulue	NAD	2020	50176.6	4.49329e+06	796838	1.0303e+06	1.83341e+06	1.4375e+06	4.43855e+06		0.184488	17340	0.296231
155	Gayo Lues	NAD	2010	160372	3.01993e+06	348526	98698.7	1.02876e+06	596782	2.5125e+06	1.77763e+07	0.238759	19100	0.240567
156	Gayo Lues	NAD	2011	156826	3.56694e+06	427993	136930	1.27186e+06	455870	3.42611e+06	1.82195e+07	0.234057	19100	0.25181
157	Gayo Lues	NAD	2012	145517	3.96022e+06	532994	170917	1.31246e+06	549159	2.95653e+06	1.88365e+07	0.223587	18600	0.255666
158	Gayo Lues	NAD	2013	93071.5	4.41518e+06	571677	238605	1.65789e+06	572866	3.22639e+06	1.92308e+07	0.224276	19000	0.262886
159	Gayo Lues	NAD	2014	125472	4.67293e+06	601487	335097	1.83976e+06	871924	3.69164e+06	1.96212e+07	0.215286	18571	0.28401
160	Gayo Lues	NAD	2015	82382.5	4.74355e+06	2.15589e+06	471177	673276	781916	5.63782e+06	2.00161e+07	0.219843	19320	0.287435
161	Gayo Lues	NAD	2016	42023.5	5.21583e+06	2.4567e+06	517065	1.94123e+06	1.72808e+06	6.49081e+06	2.04674e+07	0.217654	19480	0.307641
162	Gayo Lues	NAD	2017	42467.3	5.08594e+06	987303	662599	1.84577e+06	1.46939e+06	6.08419e+06	2.10927e+07	0.218734	19910	0.300981
163	Gayo Lues	NAD	2018	45594.1	4.99928e+06	1.83547e+06	526538	1.47898e+06	1.38606e+06	4.03848e+06	2.13572e+07	0.206151	19090	0.314473
164	Gayo Lues	NAD	2019	66460.7	5.01839e+06	1.06582e+06	546395	1.72062e+06	1.4372e+06	5.82402e+06	2.10759e+07	0.197981	18630	0.289956
165	Gayo Lues	NAD	2020	49510.2	4.42565e+06	1.0412e+06	610084	1.71484e+06	1.55382e+06	5.14429e+06		0.192418	18420	0.280255
166	Nagan Raya	NAD	2010	92196.1	2.07582e+06	211913	78454	1.07878e+06	319033	898000	3.34383e+07	0.238783	33500	0.241669
167	Nagan Raya	NAD	2011	88602.8	2.30303e+06	221397	111276	1.24394e+06	298596	1.40858e+06	3.35804e+07	0.233791	33600	0.232825
168	Nagan Raya	NAD	2012	79943.2	2.71189e+06	187710	189151	1.24008e+06	407422	1.26785e+06	3.4202e+07	0.223382	32700	0.222698
169	Nagan Raya	NAD	2013	59390	3.1071e+06	394796	253968	1.42199e+06	477528	1.81941e+06	3.46904e+07	0.21888	32700	0.230778
170	Nagan Raya	NAD	2014	81061	3.28805e+06	489388	427811			2.57657e+06	3.52244e+07	0.209469	31913	0.278154
171	Nagan Raya	NAD	2015	57016.3	3.24426e+06	596988	515499	733414	481577	2.93063e+06	3.60673e+07	0.201973	31320	0.284643
172	Nagan Raya	NAD	2016	25631.5	3.25871e+06	733152	658583	183861	91394.2	373871	3.68098e+07	0.191565	30310	0.281563
173	Nagan Raya	NAD	2017	32558.1	3.13983e+06	333306	459006	1.79854e+06	888787	3.55741e+06	3.75772e+07	0.192526	31060	0.231506
174	Nagan Raya	NAD	2018	31655.8	3.04963e+06	889198	590447	1.3623e+06	946088	2.27829e+06	3.8444e+07	0.188834	31060	0.28376
175	Nagan Raya	NAD	2019	32717.7	3.07423e+06	849248	523781	1.47235e+06	1.03835e+06	3.44697e+06	4.00493e+07	0.178907	29930	0.251706
176	Nagan Raya	NAD	2020	38834.9	2.85154e+06	799367	641175	1.35198e+06	1.41614e+06	3.24025e+06		0.17631	29990	0.274624
177	Bener Meriah	NAD	2010	104484	1.9188e+06	247644	78786.7	889821	216485	1.61299e+06	2.01932e+07	0.261024	32100	0.207744
178	Bener Meriah	NAD	2011	100953	2.26996e+06	263356	103762	1.02024e+06	286401	1.76666e+06	2.06867e+07	0.2561	32200	0.236864
179	Bener Meriah	NAD	2012	86310.5	2.59605e+06	257748	118334	1.23768e+06	366976	1.38388e+06	2.14813e+07	0.245178	31400	0.238875
180	Bener Meriah	NAD	2013	58745	2.86447e+06	399219	144392			1.89386e+06	2.23483e+07	0.235836	30900	0.231396
181	Bener Meriah	NAD	2014	72573.1	3.06605e+06	450138	328999			2.69083e+06	2.27609e+07	0.225714	30249	0.242965
182	Bener Meriah	NAD	2015	33138	3.16284e+06	583396	429422	129796	484411	3.09625e+06	2.33447e+07	0.214222	29310	0.272874
183	Bener Meriah	NAD	2016	19103.7	3.26667e+06	1.24336e+06	475045	154837	159439	766129	2.38225e+07	0.213167	29820	0.283
184	Bener Meriah	NAD	2017	25978.7	3.14993e+06	742273	575603	1.40142e+06	979354	4.10053e+06	2.43072e+07	0.210348	29980	0.212724
185	Bener Meriah	NAD	2018	24437.1	3.09464e+06	811550	468423	1.20903e+06	978468	2.51565e+06	2.48405e+07	0.200433	29080	0.25386
186	Bener Meriah	NAD	2019	29417.1	3.09606e+06	937455	583199	1.44016e+06	1.18393e+06	3.50803e+06	2.53685e+07	0.192003	28450	0.267187
187	Bener Meriah	NAD	2020	31249	2.81362e+06	868888	464361	1.24913e+06	1.10981e+06	3.44708e+06		0.188068	28380	0.258929
188	Pidie Jaya	NAD	2010	96034.6	1.72569e+06	266999	34339.3	908735	255097	1.5487e+06	1.36202e+07	0.259114	34700	0.219368
189	Pidie Jaya	NAD	2011	92138.1	1.993e+06	337357	60260.6	1.11035e+06	333234	1.76922e+06	1.38839e+07	0.254401	34800	0.25163
190	Pidie Jaya	NAD	2012	79299.2	2.20812e+06	254846	69790.3	1.03995e+06	354677	1.60363e+06	1.42179e+07	0.243187	33900	0.225406
191	Pidie Jaya	NAD	2013	53849.8	2.45351e+06	354457	98347.5			1.72252e+06	1.45203e+07	0.228152	32600	0.250382
192	Pidie Jaya	NAD	2014	66978.1	2.69116e+06	382604	205045	1.58359e+06	541920	2.43696e+06	1.48145e+07	0.218932	31873	0.2248
193	Pidie Jaya	NAD	2015	30857.3	2.70416e+06	1.22334e+06	299717	173028	155324	2.97419e+06	1.52241e+07	0.213893	31810	0.237192
194	Pidie Jaya	NAD	2016	17906.6	2.8242e+06	1.55604e+06	303596	1.47353e+06	786527	3.60202e+06	1.55102e+07	0.210864	31940	0.24926
195	Pidie Jaya	NAD	2017	23530.8	2.71663e+06	1.01809e+06	306273	1.24708e+06	738109	3.61779e+06	1.60417e+07	0.217061	33600	0.220385
196	Pidie Jaya	NAD	2018	22475.6	2.66074e+06	1.1216e+06	363290	1.14735e+06	896981	4.0985e+06	1.64382e+07	0.200644	31720	0.232925
197	Pidie Jaya	NAD	2019	26755.2	2.74138e+06	964599	426950	1.42621e+06	1.00998e+06	3.134e+06	1.67811e+07	0.192104	30970	0.235722
198	Pidie Jaya	NAD	2020	28618.3	2.49615e+06	731279	484290	1.31784e+06	1.10071e+06	3.10786e+06		0.19104	31390	0.226785
199	Kota Banda Aceh	NAD	2010	56993.8	1.45746e+06	94853.8	274520	1.1061e+06	178083	842583	4.9655e+07	0.0924034	20800	0.311534
200	Kota Banda Aceh	NAD	2011	54910.3	1.77091e+06	129117	372760	1.29435e+06	275461	1.08645e+06	5.10068e+07	0.0906192	20800	0.314536
201	Kota Banda Aceh	NAD	2012	47134.3	2.0962e+06	114676	422241	1.45038e+06	336442	966567	5.26367e+07	0.0865609	20300	0.336121
202	Kota Banda Aceh	NAD	2013	32121	2.37101e+06	129501	539348			1.36497e+06	5.40935e+07	0.0810346	19400	0.290483
203	Kota Banda Aceh	NAD	2014	38981.7	2.44712e+06	155644	688489	1.71324e+06	518954	1.35815e+06	5.41557e+07	0.077844	19422	0.288206
204	Kota Banda Aceh	NAD	2015	18113.9	2.44705e+06	170827	838640	116761	86136	1.65051e+06	5.649e+07	0.0771065	19300	0.331303
205	Kota Banda Aceh	NAD	2016	10729.8	2.36282e+06	661567	1.01447e+06	1.66355e+06	766063	2.07001e+06	5.855e+07	0.0737533	18800	0.307811
206	Kota Banda Aceh	NAD	2017	14220.1	2.27658e+06	406993	1.03947e+06	1.18601e+06	873804	1.80185e+06	5.93485e+07	0.0739863	19230	0.313535
207	Kota Banda Aceh	NAD	2018	13355.7	2.23194e+06	439800	928940	1.10778e+06	794199	1.21874e+06	6.05626e+07	0.0721585	19130	0.293553
208	Kota Banda Aceh	NAD	2019	15943.6	2.23813e+06	412820	869792	1.0441e+06	720429	1.7242e+06	6.18327e+07	0.0718405	19420	0.288529
209	Kota Banda Aceh	NAD	2020	17036.5	1.98198e+06	448519	824265	1.07865e+06	798522	1.71937e+06		0.0686563	18970	0.303329
210	Kota Sabang	NAD	2010	415147	6.8955e+06	544974	554812	2.42783e+06	1.20331e+06	5.13082e+06	2.52179e+07	0.216807	6700	0.248346
211	Kota Sabang	NAD	2011	402493	7.71795e+06	840135	714912	2.58862e+06	1.29502e+06	6.39547e+06	2.58393e+07	0.213962	6700	0.243099
212	Kota Sabang	NAD	2012	347363	8.6001e+06	558542	783335	2.74554e+06	1.38021e+06	6.06699e+06	2.64935e+07	0.204261	6500	0.272161
213	Kota Sabang	NAD	2013	239196	9.37245e+06	873363	849832	3.34974e+06	1.49516e+06	5.96553e+06	2.72794e+07	0.183144	5900	0.313641
214	Kota Sabang	NAD	2014	298435	9.89764e+06	959150	1.30497e+06	8.19612e+06	3.58313e+06	6.24065e+06	2.79269e+07	0.170867	5594	0.285037
215	Kota Sabang	NAD	2015	137568	1.00124e+07	1.63997e+06	1.49338e+06	1.42318e+06	1.20049e+06	8.44651e+06	2.87133e+07	0.176426	5860	0.279518
216	Kota Sabang	NAD	2016	83532.3	1.05233e+07	3.95102e+06	1.42099e+06	567433	663576	2.01053e+06	2.97409e+07	0.172804	5810	0.299362
217	Kota Sabang	NAD	2017	108818	1.02639e+07	2.08975e+06	1.62108e+06	3.45893e+06	2.58905e+06	8.53438e+06	3.12037e+07	0.175996	5980	0.247307
218	Kota Sabang	NAD	2018	104487	1.01491e+07	3.67831e+06	1.65422e+06	3.26744e+06	2.65125e+06	4.5883e+06	3.24498e+07	0.162564	5620	0.277374
219	Kota Sabang	NAD	2019	125669	1.06137e+07	2.85791e+06	1.70126e+06	4.21497e+06	2.96876e+06	8.69056e+06	3.40348e+07	0.155703	5430	0.280619
220	Kota Sabang	NAD	2020	134617	9.55737e+06	2.00055e+06	1.76316e+06	3.94222e+06	3.20882e+06	8.55187e+06		0.148878	5270	0.270844
221	Kota Lhokseumawe	NAD	2010	74620.2	1.56306e+06	111832	112925	773417	167973	1.22819e+06	5.46143e+07	0.140175	24100	0.279937
222	Kota Lhokseumawe	NAD	2011	71649.2	1.91403e+06	122819	162597	983994	209058	1.55812e+06	5.22125e+07	0.137572	24200	0.308182
223	Kota Lhokseumawe	NAD	2012	61623.6	2.19795e+06	145029	157384	1.01328e+06	214775	1.57394e+06	5.18695e+07	0.131567	23600	0.473863
224	Kota Lhokseumawe	NAD	2013	41968.1	2.38929e+06	168586	197640			1.8096e+06	5.033e+07	0.125524	23000	0.330759
225	Kota Lhokseumawe	NAD	2014	51883.9	2.50704e+06	180058	259957		313705	2.03996e+06	4.57926e+07	0.119927	22481	0.334125
226	Kota Lhokseumawe	NAD	2015	23687.6	2.45084e+06	414493	295498	176881	110200	2.39452e+06	3.61816e+07	0.120946	23150	0.346856
227	Kota Lhokseumawe	NAD	2016	13593	2.39693e+06	909611	288692	1.21879e+06	400362	2.44302e+06	3.50665e+07	0.119271	23280	0.290721
228	Kota Lhokseumawe	NAD	2017	18303.3	2.30992e+06	680068	316546	1.07897e+06	452491	2.37152e+06	3.5215e+07	0.122625	24400	0.291232
229	Kota Lhokseumawe	NAD	2018	17478.9	2.26101e+06	462156	322795	941421	426973	1.36873e+06	3.57171e+07	0.117471	23880	0.30504
230	Kota Lhokseumawe	NAD	2019	20808.5	2.26577e+06	497268	296535	1.03151e+06	475282	2.27847e+06	3.65008e+07	0.111244	23050	0.305798
231	Kota Lhokseumawe	NAD	2020	22272.8	2.0145e+06	386637	312026	965946	508918	1.93845e+06		0.107473	22690	0.307163
232	Kota Langsa	NAD	2010	85740.7	1.619e+06	144522	95663.9	711230	318224	1.14912e+06	1.89577e+07	0.149704	22400	0.326808
233	Kota Langsa	NAD	2011	82441.3	1.80499e+06	174297	141171	914240	482278	1.4472e+06	1.93711e+07	0.146312	22400	0.385599
234	Kota Langsa	NAD	2012	71017.7	2.15544e+06	150823	106495	1.08791e+06	398211	869147	1.98573e+07	0.139293	21800	0.344319
235	Kota Langsa	NAD	2013	48137.5	2.38632e+06	187285	358440	1.19614e+06	762331	1.44888e+06	2.03592e+07	0.127065	20300	0.348101
236	Kota Langsa	NAD	2014	60478.7	2.5782e+06	198726	701222	1.06944e+06	601040	1.50159e+06	2.08394e+07	0.121384	19763	0.337079
237	Kota Langsa	NAD	2015	27337.4	2.56463e+06	363804	657766	145751	191274	2.01486e+06	2.13478e+07	0.11586	19220	0.35354
238	Kota Langsa	NAD	2016	15716.7	2.67712e+06	1.10878e+06	718928	156407	334107	597460	2.1906e+07	0.110354	18630	0.358975
239	Kota Langsa	NAD	2017	21230	2.58788e+06	1.234e+06	700217	1.08934e+06	1.21454e+06	3.00687e+06	2.24959e+07	0.111905	19200	0.341955
240	Kota Langsa	NAD	2018	20312.2	2.54714e+06	756928	695951	950224	1.22396e+06	1.4246e+06	2.31369e+07	0.107447	18730	0.355804
241	Kota Langsa	NAD	2019	24377.9	2.58299e+06	827417	651793	1.02055e+06	1.35162e+06	2.15699e+06	2.38443e+07	0.10531	18620	0.363027
242	Kota Langsa	NAD	2020	26226.1	2.31184e+06	515563	704373	1.01934e+06	1.28896e+06	1.81344e+06		0.104029	18650	0.355667
243	Kota Subulussalam	NAD	2010	189771	2.39845e+06	369499	49444	832432	467367	2.07917e+06	1.3838e+07	0.242704	16500	0.319048
244	Kota Subulussalam	NAD	2011	182535	2.63232e+06	445226	98762	1.05131e+06	349962	2.33558e+06	1.42132e+07	0.23875	16500	0.254405
245	Kota Subulussalam	NAD	2012	156201	3.17249e+06	448662	85904.1	1.1135e+06	343029	2.20058e+06	1.44933e+07	0.226751	16100	0.286862
246	Kota Subulussalam	NAD	2013	107163	3.48993e+06	380810	114940	1.11779e+06	402769	2.48105e+06	1.49975e+07	0.208036	15000	0.329949
247	Kota Subulussalam	NAD	2014	134972	3.7786e+06	370780	342169			3.1947e+06	1.545e+07	0.198242	14612	0.300508
248	Kota Subulussalam	NAD	2015	65616.8	3.88755e+06	1.94358e+06	477542	390122	347073	4.38416e+06	1.58317e+07	0.202825	15250	0.373791
249	Kota Subulussalam	NAD	2016	36730	4.49559e+06	2.45326e+06	548940	1.67833e+06	1.80222e+06	5.83281e+06	1.61693e+07	0.194463	14990	0.329373
250	Kota Subulussalam	NAD	2017	46833.5	4.36462e+06	1.73223e+06	717936	1.61342e+06	1.36069e+06	5.0524e+06	1.66391e+07	0.196126	15440	0.330288
251	Kota Subulussalam	NAD	2018	44321.6	4.30402e+06	929640	485640	1.36381e+06	1.05274e+06	2.70787e+06	1.71263e+07	0.184255	14780	0.291703
252	Kota Subulussalam	NAD	2019	53270.1	4.34473e+06	1.14552e+06	636354	1.76386e+06	1.28545e+06	4.42768e+06	1.75296e+07	0.178832	14560	0.342437
253	Kota Subulussalam	NAD	2020	57120.5	3.86017e+06	733580	690018	1.40166e+06	785300	2.87123e+06		0.175507	14460	0.343777
254	Asahan	Sumut	2010	550.588	714946	72029.2	38756.3	131251	26757.4	525542	2.44199e+07	0.113813	76300	0.230651
255	Asahan	Sumut	2011	863.758	772006	74649.9	46955.3	597941	105937	467043	2.54453e+07	0.10823	73400	0.310052
256	Asahan	Sumut	2012	1530.13	917526	95121.1	55279.2	567102	107762	648400	2.65676e+07	0.103864	71200	0.333271
257	Asahan	Sumut	2013	1174.21	1.0591e+06	115305	77507.3	681842	127761	734035	2.7799e+07	0.116207	80500	0.263436
258	Asahan	Sumut	2014	2469.22	1.13667e+06	97116.5	130721	713345	148595	886277	2.91454e+07	0.110004	76972	0.276823
259	Asahan	Sumut	2015	2377.26	1.15782e+06	138481	139150	60578.3	30225.5	878037	3.04901e+07	0.120575	85160	0.274242
260	Asahan	Sumut	2016	2516.64	1.25041e+06	315939	73202.6	727592	225741	874276	3.1911e+07	0.118355	84350	0.282602
261	Asahan	Sumut	2017	1697.56	1.21864e+06	285351	172094	651417	254635	1.17917e+06	3.33675e+07	0.116416	83670	0.266844
262	Asahan	Sumut	2018	4950.92	1.21179e+06	321937	197372	713087	295490	691451	3.49561e+07	0.10235	74140	0.291214
263	Asahan	Sumut	2019	4787	1.25702e+06	312883	205054	729471	310573	1.12515e+06	3.66451e+07	0.0966436	70530	0.279264
264	Asahan	Sumut	2020	4337.39	1.13001e+06	274907	216738	680255	334606	992546		0.0902281	66320	0.260476
265	Deli Serdang	Sumut	2010	418.17	440814	47569.3	66992.4	349173	76922.6	260532	2.47459e+07	0.053355	96000	0.232251
266	Deli Serdang	Sumut	2011	350.448	481606	36411.2	115877	428148	85556.9	321312	2.54411e+07	0.0500275	92300	0.272217
267	Deli Serdang	Sumut	2012	455.324	580663	34563.9	153619	453460	98073.7	338049	2.61379e+07	0.0472443	89500	0.301422
268	Deli Serdang	Sumut	2013	418.261	649812	42195.8	169236			427866	2.7929e+07	0.0474182	92000	0.274825
269	Deli Serdang	Sumut	2014	1069.43	687198	52750.1	218626	584805	135320	365793	2.93036e+07	0.0458118	90918	0.272408
270	Deli Serdang	Sumut	2015	911.795	688066	57819.1	253926	31674.7	38253.7	535678	3.01734e+07	0.0471343	95650	0.315938
271	Deli Serdang	Sumut	2016	1169.53	721257	197025	276480	561321	166007	614046	3.11141e+07	0.0482938	100090	0.282316
272	Deli Serdang	Sumut	2017	685.153	694478	217301	401625	570244	169833	744246	3.20312e+07	0.0459135	97090	0.281433
273	Deli Serdang	Sumut	2018	1756.89	681270	211188	338486	541783	204110	436597	3.30154e+07	0.0410647	88520	0.293487
274	Deli Serdang	Sumut	2019	1817.94	689337	196310	375904	538371	219920	730974	3.40712e+07	0.0386845	84940	0.273185
275	Deli Serdang	Sumut	2020	1442.37	616227	178674	362401	484432	238940	626749		0.0386068	86260	0.312014
276	Karo	Sumut	2010	1087.88	1.13929e+06	134766	78519.2	759442	201657	488426	2.67361e+07	0.109757	38700	0.256547
277	Karo	Sumut	2011	1706.81	1.22526e+06	117760	98126.3	952104	194514	514322	2.76618e+07	0.103223	37200	0.303491
278	Karo	Sumut	2012	2615.53	1.48493e+06	104450	112106	1.0095e+06	238689	511987	2.84854e+07	0.0981264	36100	0.287232
279	Karo	Sumut	2013	1827.14	1.66707e+06	128183	123448	991585	242808	890305	2.93019e+07	0.0982946	36900	0.286513
280	Karo	Sumut	2014	4671.07	1.79507e+06	147123	190564	1.08371e+06	269634	704400	3.02126e+07	0.0924019	35355	0.271042
281	Karo	Sumut	2015	6935.89	1.79023e+06	345847	224965	63207.9	79334.2	1.20679e+06	3.11633e+07	0.0963061	37520	0.33685
282	Karo	Sumut	2016	7309.98	1.89507e+06	667651	251926	1.3108e+06	439125	1.31096e+06	3.22002e+07	0.0976808	38740	0.328313
283	Karo	Sumut	2017	10312.1	1.83126e+06	329102	391528	1.02783e+06	414130	1.74786e+06	3.33011e+07	0.0992542	40020	0.267749
284	Karo	Sumut	2018	9429.1	1.80235e+06	451480	388574	949729	436904	1.091e+06	3.42657e+07	0.0863123	35360	0.268237
285	Karo	Sumut	2019	9627.55	1.82498e+06	493557	282976	962320	503860	1.59679e+06	3.53534e+07	0.0819471	34080	0.264167
286	Karo	Sumut	2020	8035.12	1.62932e+06	368125	237762	884313	515848	1.26041e+06		0.0866594	36570	0.2706
287	Labuhan Batu	Sumut	2010	1641.58	755996	108025	92386.1			556224	3.55085e+07	0.106215	44300	0.223794
288	Labuhan Batu	Sumut	2011	1373.05	861953	106670	119444	639052	189656	460422	3.67055e+07	0.0998516	42600	0.299803
289	Labuhan Batu	Sumut	2012	1975.78	1.05961e+06	173287	136430	751091	202759	553196	3.81428e+07	0.0947956	41300	0.303491
290	Labuhan Batu	Sumut	2013	1498.99	1.17027e+06	111839	111943	747691	212104	719745	3.96081e+07	0.0856696	38100	0.327456
291	Labuhan Batu	Sumut	2014	3790.01	1.23774e+06	88672.9	242261	737632	278171	731096	4.08633e+07	0.0823446	37354	0.296171
292	Labuhan Batu	Sumut	2015	3775.9	1.28308e+06	166442	218575	81207.5	117833	846527	4.21347e+07	0.090071	41630	0.30622
293	Labuhan Batu	Sumut	2016	3811.96	1.48062e+06	529123	267635	835333	377923	1.062e+06	4.3494e+07	0.0891371	41940	0.308177
294	Labuhan Batu	Sumut	2017	2530.47	1.43004e+06	368820	260501	674194	440602	1.26021e+06	4.48878e+07	0.0884885	42350	0.279195
295	Labuhan Batu	Sumut	2018	7532.01	1.39864e+06	409785	334638	635377	561660	727564	4.63927e+07	0.0857178	41700	0.293622
296	Labuhan Batu	Sumut	2019	7124.81	1.38947e+06	399235	354803	760450	590655	1.14511e+06	4.79601e+07	0.0840183	41520	0.276742
297	Labuhan Batu	Sumut	2020	6311.33	1.26356e+06	280086	321946	705239	506141	938759		0.0840716	42170	0.271445
298	Langkat	Sumut	2010	2866.03	675897	67894.4	32322.8	442667	107044	334416	1.9432e+07	0.108028	104800	0.234971
299	Langkat	Sumut	2011	3948.81	752289	54998.6	35262.5	580719	104691	301057	2.05349e+07	0.102907	100800	0.306142
300	Langkat	Sumut	2012	6273.05	857634	56726.8	130788	615166	119801	487192	2.17042e+07	0.0989691	97800	0.311485
301	Langkat	Sumut	2013	4912.19	985576	81406.8	65716.1	700103	158965	527164	2.27398e+07	0.10461	104300	0.307966
302	Langkat	Sumut	2014	11301.5	1.03349e+06	66764.3	107173	762190	168397	534613	2.37098e+07	0.100031	100628	0.278686
303	Langkat	Sumut	2015	4822.94	1.08496e+06	144322	121095	12586.4		724139	2.47344e+07	0.112682	114190	0.267416
304	Langkat	Sumut	2016	7281.79	1.17555e+06	359167	129918	764297	268393	1.02379e+06	2.57873e+07	0.113385	115790	0.283418
305	Langkat	Sumut	2017	3352.72	1.14692e+06	400429	135871	808346	270046	1.03462e+06	2.69125e+07	0.11126	114410	0.248906
306	Langkat	Sumut	2018	5175.89	1.13906e+06	380534	132006	782007	293804	625916	2.80853e+07	0.101853	105460	0.25339
307	Langkat	Sumut	2019	8278.95	1.18013e+06	339300	160805	800861	320506	860656	2.93322e+07	0.0989465	103080	0.26598
308	Langkat	Sumut	2020	6457.25	1.04919e+06	304366	161095	789470	345525	824185		0.0971949	101870	0.237838
309	Nias	Sumut	2010	3025.84	1.14689e+06	408159	133771			1.21579e+06	1.20095e+07	0.20032	26400	0.314495
310	Nias	Sumut	2011	4414.44	1.99866e+06	414046	142760	831202	429160	1.35685e+06	1.27713e+07	0.191412	25400	0.235211
311	Nias	Sumut	2012	6442.55	2.16755e+06	360279	223198	859046	283282	1.58096e+06	1.34899e+07	0.184117	24600	0.227612
312	Nias	Sumut	2013	4949.68	2.50222e+06	480432	332613	907580	519332	1.8523e+06	1.42595e+07	0.173274	23300	0.277641
313	Nias	Sumut	2014	12450.2	2.56948e+06	532758	480954	913002	688607	1.9379e+06		0.164116	22208	0.262414
314	Nias	Sumut	2015	12335.3	2.68802e+06	1.09421e+06	520829	244537	247904	2.61464e+06	1.57258e+07	0.180215	24530	0.249072
315	Nias	Sumut	2016	13101.6	3.138e+06	1.23042e+06	605130	223678	370760	319532	1.64276e+07	0.176118	24110	0.273545
316	Nias	Sumut	2017	8760.34	3.09601e+06	1.17885e+06	695745	1.11317e+06	1.45459e+06	3.39384e+06	1.71613e+07	0.18083	24880	0.249092
317	Nias	Sumut	2018	25930.1	3.09922e+06	1.2059e+06	641717	1.27698e+06	1.63642e+06	2.3415e+06	1.78448e+07	0.163476	22610	0.264524
318	Nias	Sumut	2019	26301	3.194e+06	1.21053e+06	775660	1.14811e+06	1.6355e+06	3.56283e+06	1.8761e+07	0.159255	22100	0.273992
319	Nias	Sumut	2020	22984.6	2.99711e+06	846070	744150	1.2932e+06	1.53275e+06	3.15843e+06		0.16582	23120	0.251168
320	Simalungun	Sumut	2010	2439.6	2.13745e+06	205761	150062	1.78762e+06	240806	1.0507e+06	5.72109e+07	0.290803	87700	0.283846
321	Simalungun	Sumut	2011	9346.37	2.28855e+06	243065	139844	2.01386e+06	257245	923207	6.01783e+07	0.27743	84400	0.29931
322	Simalungun	Sumut	2012	10502.2	2.82415e+06	296539	199870	2.47191e+06	357998	1.18335e+06	6.33873e+07	0.267271	81900	0.3212
323	Simalungun	Sumut	2013	8358.36	3.16435e+06	261398	316868	2.42267e+06	354820	1.79874e+06	6.61826e+07	0.283811	87700	0.328576
324	Simalungun	Sumut	2014	43956.5	3.46162e+06	250678	309527	2.56617e+06	463859	1.64255e+06	6.91571e+07	0.276952	86246	0.355652
325	Simalungun	Sumut	2015	41978	3.46074e+06	318963	356906	47787.7	187193	2.12747e+06	7.23408e+07	0.296291	92890	0.318622
326	Simalungun	Sumut	2016	12745.2	3.90145e+06	1.06102e+06	420192	456398	170661	783430	7.57708e+07	0.292224	92190	0.296011
327	Simalungun	Sumut	2017	4388.37	3.81098e+06	1.27579e+06	796311	2.72692e+06	885342	3.35068e+06	7.91816e+07	0.287905	91350	0.255413
328	Simalungun	Sumut	2018	11729.2	3.69358e+06	1.14436e+06	514574	2.61747e+06	930271	2.02668e+06	8.28277e+07	0.251787	80300	0.289721
329	Simalungun	Sumut	2019	11142.3	3.86903e+06	1.12196e+06	599062	2.512e+06	906219	3.32137e+06	8.67016e+07	0.238233	76330	0.273785
330	Simalungun	Sumut	2020	12826	3.531e+06	1.05137e+06	495103	2.38497e+06	914088	3.0517e+06		0.228845	73640	0.294983
331	Tapanuli Selatan	Sumut	2010	10804.2	1.26564e+06	156894	115308	719638	150723	647669	2.0372e+07	0.11948	31600	0.199143
332	Tapanuli Selatan	Sumut	2011	10651.8	1.40902e+06	166776	215401	213940	33862.4	964766	2.14752e+07	0.113953	30400	0.259873
333	Tapanuli Selatan	Sumut	2012	17831	1.68956e+06	198464	208851	847659	193011	1.02915e+06	2.32346e+07	0.109706	29500	0.277705
334	Tapanuli Selatan	Sumut	2013	17269.5	1.90864e+06	200410	255376			1.27292e+06	2.70291e+07	0.113631	30800	0.252294
335	Tapanuli Selatan	Sumut	2014	59434.4	2.09458e+06	232663	349971			1.29231e+06	2.80237e+07	0.107563	29379	0.226389
336	Tapanuli Selatan	Sumut	2015	102323	2.15474e+06	390384	397493	65496.9	111511	1.62069e+06	2.91805e+07	0.113414	31200	0.234939
337	Tapanuli Selatan	Sumut	2016	136029	2.36437e+06	776653	276792	157822	92170.7	220075	3.04726e+07	0.11138	30840	0.272951
338	Tapanuli Selatan	Sumut	2017	33531.2	2.31276e+06	575400	375906	1442.96	116475	1.23992e+06	3.18639e+07	0.10582	29480	0.252788
339	Tapanuli Selatan	Sumut	2018	330041	2.29124e+06	589566	499653	1.14766e+06	184565	1.63632e+06	3.33155e+07	0.0914433	25630	0.272697
340	Tapanuli Selatan	Sumut	2019	368499	2.3984e+06	597836	593969	1.17193e+06	540957	2.96845e+06	3.4856e+07	0.0859075	24220	0.246685
341	Tapanuli Selatan	Sumut	2020	164599	2.13379e+06	546854	465827	1.17362e+06	669132	2.48468e+06		0.0845481	23960	0.202251
342	Tapanuli Tengah	Sumut	2010	1640.96	1.00361e+06	163988	42745			450458	1.45463e+07	0.166865	52200	0.288995
343	Tapanuli Tengah	Sumut	2011	2054.61	1.07179e+06	163076	56779.5	835397	150757	527731	1.49128e+07	0.156528	50200	0.365021
344	Tapanuli Tengah	Sumut	2012	2859.33	1.28763e+06	148211	64400.2	838369	295677	603533	1.53177e+07	0.148381	48700	0.329133
345	Tapanuli Tengah	Sumut	2013	2666.25	1.46311e+06	248081	69163.4	957457	329625	1.01155e+06	1.57572e+07	0.15495	52000	0.307936
346	Tapanuli Tengah	Sumut	2014	6764.62	1.57914e+06	220733	161458	986074	265603	642096	1.61998e+07	0.145412	49862	0.302714
347	Tapanuli Tengah	Sumut	2015	9267.51	1.5949e+06	498775	186347	106946	107283	1.0398e+06	1.66793e+07	0.149136	52200	0.358836
348	Tapanuli Tengah	Sumut	2016	20269.3	1.77496e+06	555276	201052	229490	168795	271925	1.71951e+07	0.145047	51770	0.306233
349	Tapanuli Tengah	Sumut	2017	7061.37	1.71124e+06	574809	199916	920222	500193	1.34831e+06	1.77507e+07	0.14586	53050	0.305832
350	Tapanuli Tengah	Sumut	2018	11855.9	1.69389e+06	651100	207096	922188	534063	967619	1.83486e+07	0.131102	48530	0.317359
351	Tapanuli Tengah	Sumut	2019	11654.4	1.78059e+06	475022	234799	952187	586929	1.41576e+06	1.89655e+07	0.124752	46990	0.308945
352	Tapanuli Tengah	Sumut	2020	10135.6	1.59256e+06	570005	228429	991779	568021	1.48219e+06		0.123238	47190	0.334995
353	Tapanuli Utara	Sumut	2010	2083.87	1.31851e+06	171451	55103.9	903960	245824	515112	1.40188e+07	0.124611	34900	0.280196
354	Tapanuli Utara	Sumut	2011	3915.28	1.43414e+06	200697	127444	1.24133e+06	208031	646202	1.45042e+07	0.11874	33600	0.346978
355	Tapanuli Utara	Sumut	2012	8684.61	1.70506e+06	175705	119036	1.26098e+06	275609	578581	1.50633e+07	0.114057	32600	0.354176
356	Tapanuli Utara	Sumut	2013	12024.8	1.91544e+06	193387	131591			1.06731e+06	1.57124e+07	0.117187	33800	0.300269
357	Tapanuli Utara	Sumut	2014	16029	2.05196e+06	166115	218989	1.25888e+06	305133	829813	1.63616e+07	0.110797	32227	0.304573
358	Tapanuli Utara	Sumut	2015	20677	2.10027e+06	420413	282051	156915	155446	1.28866e+06	1.7017e+07	0.113736	33370	0.355805
359	Tapanuli Utara	Sumut	2016	14452	2.20162e+06	734586	320633	1.48752e+06	553918	1.71781e+06	1.7583e+07	0.112309	33200	0.308733
360	Tapanuli Utara	Sumut	2017	24291.4	2.14702e+06	539674	545462	1.36993e+06	561641	1.79545e+06	1.8174e+07	0.113329	33750	0.328963
361	Tapanuli Utara	Sumut	2018	19130.3	2.13216e+06	637262	352329	1.36611e+06	648057	1.41534e+06	1.88276e+07	0.097372	29200	0.281941
362	Tapanuli Utara	Sumut	2019	14833.4	2.18655e+06	720839	377717	1.37892e+06	706862	1.83176e+06	1.95703e+07	0.0946688	28570	0.306494
363	Tapanuli Utara	Sumut	2020	13501.3	1.99567e+06	585529	439185	1.43702e+06	747136	2.30712e+06		0.09355	28410	0.286672
364	Dairi	Sumut	2010	1737.92	1.24445e+06	162966	73277.3	844210	184677	548824	1.6137e+07	0.0993742	26900	0.239549
365	Dairi	Sumut	2011	2657.69	1.36595e+06	161933	64830.4	939914	195245	563009	1.68207e+07	0.0950072	25900	0.275155
366	Dairi	Sumut	2012	6454.76	1.64535e+06	158115	76260.1	961511	241827	648934	1.75772e+07	0.0915347	25100	0.288884
367	Dairi	Sumut	2013	4184.29	1.85677e+06	221466	108452			1.01271e+06	1.83491e+07	0.0869549	24000	0.276946
368	Dairi	Sumut	2014	9515.6	1.9192e+06	176501	192834			1.08137e+06	1.9162e+07	0.0841358	23354	0.274455
369	Dairi	Sumut	2015	12207.3	2.00868e+06	188818	210656	75951	123945	1.20117e+06	2.00236e+07	0.0907593	25330	0.278747
370	Dairi	Sumut	2016	9634.61	2.22267e+06	524683	242341	1.23048e+06	446049	1.44132e+06	2.09167e+07	0.0888778	24940	0.300549
371	Dairi	Sumut	2017	6626.98	2.17381e+06	570552	455838	1.25986e+06	525295	1.90737e+06	2.18453e+07	0.0886205	24980	0.240331
372	Dairi	Sumut	2018	14937.4	2.16362e+06	547010	260968	1.20671e+06	590755	1.22903e+06	2.28305e+07	0.0818847	23190	0.264883
373	Dairi	Sumut	2019	15440.6	2.21293e+06	643609	261552	1.20228e+06	600707	1.7473e+06	2.38398e+07	0.0768895	21860	0.287314
374	Dairi	Sumut	2020	13023.6	1.97939e+06	490808	314413	1.19017e+06	659548	1.4976e+06		0.0803206	22930	0.270608
375	Mandailing Natal	Sumut	2010	7703.8	980766	143076	29106.4	642888	100167	526610	1.39303e+07	0.125524	51000	0.24569
376	Mandailing Natal	Sumut	2011	6957.74	1.10648e+06	117724	66879.9	826409	109066	679609	1.45864e+07	0.119299	49100	0.290958
377	Mandailing Natal	Sumut	2012	8459.85	1.2986e+06	99729.8	51055.7	932163	156861	789809	1.53084e+07	0.114235	47600	0.318572
378	Mandailing Natal	Sumut	2013	8224.32	1.48381e+06	92014.2	113065	996640	163787	792365	1.60904e+07	0.0965418	40700	0.276355
379	Mandailing Natal	Sumut	2014	17621.2	1.62327e+06	140427	89041.5	1.07949e+06	226323	981302	1.69361e+07	0.0930644	39681	0.279152
380	Mandailing Natal	Sumut	2015	20787.8	1.67777e+06	181634	148174	101164	125369	1.11229e+06	1.77948e+07	0.110909	47790	0.287432
381	Mandailing Natal	Sumut	2016	19508.7	1.81133e+06	543495	161740	490975	106503	889692	1.86995e+07	0.10951	47670	0.270009
382	Mandailing Natal	Sumut	2017	8734.12	1.76901e+06	561439	183346	1.1916e+06	378536	1.73547e+06	1.96319e+07	0.109896	48300	0.252289
383	Mandailing Natal	Sumut	2018	17243	1.76599e+06	561004	191233	1.15132e+06	459190	1.24775e+06	2.0562e+07	0.0955828	42390	0.257382
384	Mandailing Natal	Sumut	2019	16176.2	1.82523e+06	674688	220795	1.24318e+06	463125	1.66202e+06	2.14582e+07	0.0908589	40640	0.262322
385	Mandailing Natal	Sumut	2020	23954.1	1.66598e+06	470108	200552	1.15068e+06	485027	1.60806e+06		0.0915908	41310	0.247849
386	Toba Samosir	Sumut	2010	2766.1	1.61576e+06	270488	69069.6	1.1367e+06	248970	977959	2.14554e+07	0.101399	17600	0.307395
387	Toba Samosir	Sumut	2011	3875.71	1.77358e+06	294030	80705	1.30786e+06	239635	687252	2.22425e+07	0.0966101	16900	0.315177
388	Toba Samosir	Sumut	2012	6027.05	2.2009e+06	295933	93928.5	1.54849e+06	422111	912117	2.32346e+07	0.0931183	16400	0.339517
389	Toba Samosir	Sumut	2013	6092.34	2.3857e+06	259463	111612	1.50663e+06	322440	1.45835e+06	2.42024e+07	0.095813	17000	0.343635
390	Toba Samosir	Sumut	2014	11856.3	2.77417e+06	379598	145684	1.66563e+06	363432	1.37352e+06	2.50879e+07	0.0924634	16511	0.301689
391	Toba Samosir	Sumut	2015	16755.4	2.82044e+06	436759	172242	120001	182212	1.86325e+06	2.60724e+07	0.10189	18310	0.327994
392	Toba Samosir	Sumut	2016	17262.4	2.97708e+06	949416	301013	1.79e+06	526563	2.60641e+06	2.71838e+07	0.100723	18200	0.307748
393	Toba Samosir	Sumut	2017	11197.7	2.90715e+06	1.14331e+06	301671	1.64697e+06	529947	3.23195e+06	2.83608e+07	0.101711	18490	0.292171
394	Toba Samosir	Sumut	2018	22565.9	2.8931e+06	868125	286298	1.49915e+06	702836	2.00946e+06	2.9642e+07	0.0866028	15820	0.327914
395	Toba Samosir	Sumut	2019	22026.7	2.98669e+06	938602	370398	1.53543e+06	694436	2.79216e+06	3.09024e+07	0.0858953	15780	0.275294
396	Toba Samosir	Sumut	2020	19628.5	2.81359e+06	665070	311140	1.59767e+06	755237	2.60238e+06		0.0869952	16050	0.290331
397	Humbang Hasundutan	Sumut	2010	6064.99	1.62421e+06	169507	58071.4	882359	187242	934123	1.57331e+07	0.105614	18200	0.286105
398	Humbang Hasundutan	Sumut	2011	30372.5	1.79498e+06	181009	73705.2	1.1194e+06	223390	829983	1.61774e+07	0.10022	17500	0.275459
399	Humbang Hasundutan	Sumut	2012	34926.1	2.13189e+06	163878	101274	1.30361e+06	290650	836943	1.6885e+07	0.0961718	17000	0.276196
400	Humbang Hasundutan	Sumut	2013	7353.31	2.46362e+06	283729	98523.1	1.38507e+06	310175	1.2733e+06	1.76309e+07	0.100016	17900	0.256519
401	Humbang Hasundutan	Sumut	2014	23150.6	2.68956e+06	314649	162912	1.54618e+06	419045	1.16283e+06	1.83979e+07	0.0946715	17138	0.222637
402	Humbang Hasundutan	Sumut	2015	50752.2	2.79689e+06	312310	192566	678657	282109	1.63594e+06	1.90415e+07	0.0985841	18040	0.266617
403	Humbang Hasundutan	Sumut	2016	54853.5	2.8834e+06	836229	227655	1.63115e+06	587570	2.10556e+06	1.97899e+07	0.0975583	18040	0.274952
404	Humbang Hasundutan	Sumut	2017	7981.9	2.80576e+06	977389	458495	1.51201e+06	630675	2.51567e+06	2.0588e+07	0.0982892	18350	0.298191
405	Humbang Hasundutan	Sumut	2018	19628.2	2.77917e+06	754105	492020	1.47587e+06	728373	1.56277e+06	2.14237e+07	0.0898239	16930	0.290899
406	Humbang Hasundutan	Sumut	2019	21996	2.81916e+06	840731	387820	1.57391e+06	734085	2.31116e+06	2.22769e+07	0.087283	16600	0.28929
407	Humbang Hasundutan	Sumut	2020	18465.9	2.55074e+06	767789	354248	1.55861e+06	855014	2.10505e+06		0.0934423	17920	0.246387
408	Nias Selatan	Sumut	2010	3991.94	956247	196752	35361.9			939358	9.84229e+06	0.206812	60100	0.265668
409	Nias Selatan	Sumut	2011	13455.5	1.0833e+06	184081	78229.9	677669	154827	633898	1.01387e+07	0.196333	57800	0.240654
410	Nias Selatan	Sumut	2012	13599.8	1.2706e+06	217063	52327	811858	183558	1.22314e+06	1.05447e+07	0.188271	56100	0.225895
411	Nias Selatan	Sumut	2013	10662.9	1.40213e+06	337485	106376			1.30136e+06	1.09116e+07	0.188965	57000	0.206945
412	Nias Selatan	Sumut	2014	51114.9	1.51731e+06	298025	42057.7			1.38313e+06	1.12637e+07	0.178545	54458	0.23543
413	Nias Selatan	Sumut	2015	60801	1.51941e+06	412631	48777.1	75370.3	132672	1.6429e+06	1.16417e+07	0.191287	58970	0.241071
414	Nias Selatan	Sumut	2016	10711.4	1.73698e+06	513121	52239.2	533411	214526	1.46115e+06	1.20424e+07	0.185501	57750	0.213583
415	Nias Selatan	Sumut	2017	20702.7	1.71212e+06	694376	58685	643277	412181	2.14637e+06	1.24672e+07	0.184322	57950	0.269434
416	Nias Selatan	Sumut	2018	12668.4	1.75335e+06	629405	61807.4	620135	318136	2.1486e+06	1.2976e+07	0.166138	52700	0.329469
417	Nias Selatan	Sumut	2019	13383.1	1.84032e+06	809322	80227.3	638693	409193	2.81339e+06	1.35119e+07	0.164144	52510	0.318591
418	Nias Selatan	Sumut	2020	11851.5	1.94327e+06	1.01472e+06	51466.2	758216	601773	3.32748e+06		0.167059	53880	0.286464
419	Pakpak Bharat	Sumut	2010	1082.44	427463	62701.9	11549.9			304677	1.31142e+06	0.0142674	5600	0.267254
420	Pakpak Bharat	Sumut	2011	1500.98	501338	72913.4	15947.7	172753	72449.8	418677	1.38061e+06	0.0136564	5400	0.267895
421	Pakpak Bharat	Sumut	2012	2203.89	585075	63936.3	15953.7	211224	71240.7	384760	1.45354e+06	0.013058	5200	0.301694
422	Pakpak Bharat	Sumut	2013	4749.69	682479	134715	22651.3	251653	80194.7	491886	1.52976e+06	0.0122228	4900	0.312034
423	Pakpak Bharat	Sumut	2014	9493.05	777120	154102	38135.1			533043	1.61032e+06	0.0116993	4721	0.277041
424	Pakpak Bharat	Sumut	2015	12485	805020	186283	39106.8	39826.3	58581.5	621799	1.69584e+06	0.0126085	5120	0.303227
425	Pakpak Bharat	Sumut	2016	4820.41	837676	199302	45884.1	270164	138625	660789	1.78616e+06	0.0121142	4950	0.264417
426	Pakpak Bharat	Sumut	2017	2958.6	823865	193809	71338.9	286007	144120	650651	1.88135e+06	0.0120437	4950	0.255493
427	Pakpak Bharat	Sumut	2018	8744.9	820940	173088	48542.4	271789	183018	436427	1.98049e+06	0.0112759	4660	0.239232
428	Pakpak Bharat	Sumut	2019	9098.11	853490	232994	81604.7	286728	187631	721465	2.08516e+06	0.0108755	4520	0.27904
429	Pakpak Bharat	Sumut	2020	7717.53	774021	141101	51919.1	265635	179524	571877		0.0109866	4590	0.247547
430	Samosir	Sumut	2010	3530.05	2.02557e+06	324783	98454.2	1.11564e+06	309706	1.20824e+06	1.60158e+07	0.164184	19700	0.292894
431	Samosir	Sumut	2011	5900.17	2.34235e+06	294865	117549	1.58024e+06	329428	1.14246e+06	1.67376e+07	0.156439	18900	0.274315
432	Samosir	Sumut	2012	37235.9	2.72514e+06	228961	143567	1.53092e+06	352039	977253	1.76396e+07	0.149655	18200	0.303796
433	Samosir	Sumut	2013	39417.4	3.14221e+06	273971	217734	1.54847e+06	372231	1.85171e+06	1.85954e+07	0.140467	17200	0.330492
434	Samosir	Sumut	2014	39575.6	3.58851e+06	379482	299432	1.61275e+06	446847	1.87242e+06	1.96045e+07	0.132198	16269	0.318354
435	Samosir	Sumut	2015	29165.9	3.61479e+06	482950	277064	505944	286205	2.39621e+06	2.06125e+07	0.142501	17640	0.287437
436	Samosir	Sumut	2016	45934.8	3.69128e+06	913330	315417	320074	210247	1.21681e+06	2.15796e+07	0.144663	18010	0.2764
437	Samosir	Sumut	2017	11836.3	3.62703e+06	1.33891e+06	577373	1.72633e+06	624664	3.775e+06	2.26289e+07	0.147323	18430	0.286976
438	Samosir	Sumut	2018	29318.4	3.60636e+06	1.11181e+06	377111	1.67709e+06	758944	2.06457e+06	2.37568e+07	0.133608	16810	0.284616
439	Samosir	Sumut	2019	30867.5	3.68695e+06	1.25661e+06	479423	1.84361e+06	827524	3.33279e+06	2.5043e+07	0.125131	15790	0.3011
440	Samosir	Sumut	2020	27413.2	3.30584e+06	887597	476472	1.7692e+06	875413	3.0292e+06		0.124694	15800	0.317582
441	Serdang Bedagai	Sumut	2010	619.524	705366	102901	37081.4	425266	72184.4	530311	2.04424e+07	0.105572	62900	0.236499
442	Serdang Bedagai	Sumut	2011	978.564	765362	109837	59962	603324	99877.3	416112	2.15828e+07	0.101066	60500	0.265012
443	Serdang Bedagai	Sumut	2012	1431.79	921897	107626	65326.9	629787	133944	504281	2.27996e+07	0.0976379	58700	0.28427
444	Serdang Bedagai	Sumut	2013	1102.18	1.04145e+06	112989	83414.6	727772	126762	690815	2.40232e+07	0.0937285	56600	0.253725
445	Serdang Bedagai	Sumut	2014	2778.42	1.1518e+06	114724	123296	770361	141622	575772	2.51578e+07	0.0898548	54485	0.259941
446	Serdang Bedagai	Sumut	2015	2758.4	1.18377e+06	178063	131663	30525.2	66346.9	761038	2.63256e+07	0.0957793	58300	0.29058
447	Serdang Bedagai	Sumut	2016	2935.91	1.26772e+06	424354	176889	135764	61509.5	277947	2.75838e+07	0.0952192	58170	0.254493
448	Serdang Bedagai	Sumut	2017	1966.5	1.24602e+06	365856	169207	690507	272860	1.14872e+06	2.89081e+07	0.0928826	56930	0.27536
449	Serdang Bedagai	Sumut	2018	6011.67	1.24296e+06	505980	316266	803551	277906	809187	3.03132e+07	0.0821486	50490	0.282817
450	Serdang Bedagai	Sumut	2019	5927.01	1.29501e+06	390614	232228	806717	306816	754793	3.18198e+07	0.0789914	48690	0.25711
451	Serdang Bedagai	Sumut	2020	5186.14	1.17752e+06	418423	194292	800728	333482	597895		0.0796087	49180	0.262034
452	Batu Bara	Sumut	2010	978.629	895245	113560	54661.1	535141	86231.5	518534	4.30852e+07	0.122225	46100	0.212331
453	Batu Bara	Sumut	2011	1532.21	1.00933e+06	76381.1	34633.4	675218	138161	463013	4.46853e+07	0.115873	44300	0.290387
454	Batu Bara	Sumut	2012	2223.03	1.16789e+06	114015	42762	703540	169926	565492	4.66449e+07	0.111049	43000	0.246059
455	Batu Bara	Sumut	2013	1698.5	1.32122e+06	107636	70846.4			846494	4.80505e+07	0.119685	46900	0.250105
456	Batu Bara	Sumut	2014	4249.26	1.49244e+06	130698	114049			870467	4.94906e+07	0.11279	44719	0.210918
457	Batu Bara	Sumut	2015	4189.13	1.44429e+06	159630	128527	74075.5	77829.5	972787	5.09959e+07	0.125673	50370	0.282989
458	Batu Bara	Sumut	2016	4428.69	1.51421e+06	546201	146642	829026	182327	1.46424e+06	5.27175e+07	0.122028	49420	0.267564
459	Batu Bara	Sumut	2017	2946.33	1.47269e+06	380977	163643	864806	234719	1.2692e+06	5.43401e+07	0.124447	50910	0.233448
460	Batu Bara	Sumut	2018	8946.61	1.45878e+06	366492	155900	812009	260823	832245	5.6187e+07	0.125378	51780	0.249384
461	Batu Bara	Sumut	2019	8771.78	1.50998e+06	347094	310262	802926	296038	1.42781e+06	5.81437e+07	0.121154	50460	0.277292
462	Batu Bara	Sumut	2020	7626.34	1.34712e+06	322658	395197	778370	314934	1.51742e+06		0.118495	49780	0.259225
463	Padang Lawas Utara	Sumut	2010	2098.09	1.08478e+06	135362	23711.4	477538	125502	734406		0.111159	25000	0.227035
464	Padang Lawas Utara	Sumut	2011	2525.31	1.13809e+06	194027	37836.9	687143	172417	868590		0.104038	24000	0.241021
465	Padang Lawas Utara	Sumut	2012	3642.96	1.473e+06	155458	54162.8	780385	241519	1.03988e+06		0.0986076	23300	0.279726
466	Padang Lawas Utara	Sumut	2013	2955.44	1.60391e+06	150120	65338.8	739793	186418	1.25883e+06		0.103357	25000	0.215212
467	Padang Lawas Utara	Sumut	2014	6833.79	1.69329e+06	147447	89664.2	753434	298865	883399		0.0964753	23857	0.233594
468	Padang Lawas Utara	Sumut	2015	6647.22	1.76099e+06	180754	104700	84255.9	171769	1.419e+06		0.109546	27670	0.268875
469	Padang Lawas Utara	Sumut	2016	8123.29	2.10312e+06	592845	118124	809763	324595	2.50284e+06		0.108143	27880	0.252536
470	Padang Lawas Utara	Sumut	2017	7084.74	2.04443e+06	566148	283478	884194	395454	2.8351e+06		0.10643	27980	0.249819
471	Padang Lawas Utara	Sumut	2018	14278.1	2.00715e+06	516176	277499	900655	468103	1.69297e+06		0.10016	26820	0.298955
472	Padang Lawas Utara	Sumut	2019	14328	2.03494e+06	684857	157415	1.01468e+06	484051	2.47975e+06		0.0955583	26060	0.27017
473	Padang Lawas Utara	Sumut	2020	13165.7	1.8799e+06	537534	187352	1.00832e+06	526863	2.09672e+06		0.0965673	26790	0.228336
474	Padang Lawas	Sumut	2010	43296.9	1.06305e+06	188564	55237	542613	142187	868765		0.110226	25000	0.247728
475	Padang Lawas	Sumut	2011	39783.4	1.0695e+06	171537	32699.6	694215	149454	924909		0.102879	24000	0.274539
476	Padang Lawas	Sumut	2012	29227.2	1.38412e+06	177402	41225.5	657828	187037	732628		0.0972105	23300	0.307386
477	Padang Lawas	Sumut	2013	16093.5	1.51267e+06	126512	94183.2			1.03726e+06		0.0862869	21200	0.257075
478	Padang Lawas	Sumut	2014	32262	1.61969e+06	137833	114239	692361	212330	836011		0.0807536	20344	0.253383
479	Padang Lawas	Sumut	2015	9161.1	1.65802e+06	277947	134523	64187.3	117985	1.50959e+06		0.0867432	22380	0.296907
480	Padang Lawas	Sumut	2016	9687.49	1.99044e+06	569720	149142	789665	405354	2.12534e+06		0.0864344	22800	0.325616
481	Padang Lawas	Sumut	2017	11952.1	1.93097e+06	548904	172387	731036	458043	2.39661e+06		0.0905118	24420	0.248197
482	Padang Lawas	Sumut	2018	15683.5	1.89305e+06	571526	172242	815973	546799	1.55921e+06		0.0836615	23050	0.298542
483	Padang Lawas	Sumut	2019	22442.7	1.924e+06	692709	185135	961160	574602	2.25067e+06		0.0823854	23170	0.231312
484	Padang Lawas	Sumut	2020	13521.7	1.73248e+06	524385	153704	727943	622063	1.07129e+06		0.083279	23870	0.265322
485	Labuhanbatu Selatan	Sumut	2010	1831.25	892173	107426	29985.8	228145	57136.6	752234	4.19347e+07	0.155446	43400	0.239312
486	Labuhanbatu Selatan	Sumut	2011	2051.74	931726	123684	59624.2			693295	4.33299e+07	0.145559	41700	0.221309
487	Labuhanbatu Selatan	Sumut	2012	4667.24	1.13933e+06	87408.6	64633.5	469951	221965	691454	4.49666e+07	0.1376	40400	0.229558
488	Labuhanbatu Selatan	Sumut	2013	2831.94	1.33339e+06	177176	88884.5			1.09957e+06	4.66104e+07	0.124163	37300	0.222823
489	Labuhanbatu Selatan	Sumut	2014	6566.18	1.46547e+06	170136	118458	711978	227589	961819	4.80226e+07	0.116066	35652	0.22738
490	Labuhanbatu Selatan	Sumut	2015	8820.84	1.36042e+06	297230	102863	120988	121451	1.17947e+06	4.94269e+07	0.115871	36370	0.261088
491	Labuhanbatu Selatan	Sumut	2016	5795.15	1.60293e+06	486506	132679	733990	389245	1.22798e+06	5.09363e+07	0.114301	36620	0.243518
492	Labuhanbatu Selatan	Sumut	2017	10489.8	1.54372e+06	435646	259969	741653	478633	1.27487e+06	5.24591e+07	0.115719	37820	0.21968
493	Labuhanbatu Selatan	Sumut	2018	12163.1	1.51545e+06	444348	156823	700145	438429	767513	5.41994e+07	0.0995428	33140	0.242727
494	Labuhanbatu Selatan	Sumut	2019	17620.7	1.54258e+06	387992	223279	735760	437830	1.32446e+06	5.60758e+07	0.0890018	30170	0.24974
495	Labuhanbatu Selatan	Sumut	2020	16254.9	1.39141e+06	366692	161994	555814	451767	1.10438e+06		0.0830291	28630	0.193476
496	Labuhanbatu Utara	Sumut	2010	1119.19	894202	89072.6	32107.2			539780	3.22882e+07	0.12322	40900	0.234186
497	Labuhanbatu Utara	Sumut	2011	2527.48	1.03146e+06	99206.9	31293.9	696741	162765	578832	3.39847e+07	0.116925	39300	0.250473
498	Labuhanbatu Utara	Sumut	2012	2922.88	1.17815e+06	124977	55793.3	165125	158015	886761	3.57295e+07	0.112051	38100	0.25316
499	Labuhanbatu Utara	Sumut	2013	2418.47	1.33126e+06	140868	74606.8			944309	3.75566e+07	0.113722	39100	0.238816
500	Labuhanbatu Utara	Sumut	2014	7143.81	1.44778e+06	133789	93242.5			920194	3.91515e+07	0.10734	37297	0.23787
501	Labuhanbatu Utara	Sumut	2015	5079.96	1.51412e+06	217839	98263.2	99521.9	115034	1.04519e+06	4.07518e+07	0.112761	39590	0.300141
502	Labuhanbatu Utara	Sumut	2016	6108.77	1.67232e+06	524694	119317	95719.7	23479.1	123375	4.24561e+07	0.109483	38810	0.254927
503	Labuhanbatu Utara	Sumut	2017	4440.22	1.64394e+06	633778	147306	919708	390210	1.21204e+06	4.42112e+07	0.112499	40240	0.266505
504	Labuhanbatu Utara	Sumut	2018	15986.1	1.6292e+06	651423	157957	751671	539819	747915	4.60827e+07	0.10099	36450	0.281841
505	Labuhanbatu Utara	Sumut	2019	10524.7	1.68115e+06	465648	192742	930977	454096	1.42575e+06	4.80646e+07	0.0955428	34760	0.26685
506	Labuhanbatu Utara	Sumut	2020	9509.87	1.52856e+06	368773	151374	874809	503208	1.06855e+06		0.0950892	34860	0.262383
507	Nias Utara	Sumut	2010	2814.58	850669	303907	18191.2			666521	1.1563e+07	0.318913	40700	0.272486
508	Nias Utara	Sumut	2011	4460.64	1.79826e+06	310179	51637.8	680461	209242	1.00459e+06	1.22415e+07	0.303376	39100	0.254282
509	Nias Utara	Sumut	2012	6610.01	2.05246e+06	279554	53821.1	654729	211636	1.58751e+06	1.28806e+07	0.291033	37900	0.299613
510	Nias Utara	Sumut	2013	5062.86	2.23692e+06	428886	67373.5			2.07293e+06	1.35791e+07	0.310353	40800	0.26422
511	Nias Utara	Sumut	2014	12692.5	2.67717e+06	557134	82584.9			2.07434e+06	1.42383e+07	0.293412	38946	0.252314
512	Nias Utara	Sumut	2015	12539.6	2.68745e+06	1.02571e+06	126395	162231	187386	2.90694e+06	1.49005e+07	0.326669	43740	0.260879
513	Nias Utara	Sumut	2016	13284.4	3.04364e+06	994885	176669				1.54629e+07	0.308563	41660	0.26597
514	Nias Utara	Sumut	2017	8856.76	3.02033e+06	974491	147750	619458	495361	3.82927e+06	1.60239e+07	0.290029	39470	0.268484
515	Nias Utara	Sumut	2018	26969.5	3.01703e+06	1.00891e+06	367845	765387	403658	2.78848e+06	1.66168e+07	0.265179	36330	0.237435
516	Nias Utara	Sumut	2019	26480.1	3.11041e+06	1.59104e+06	420110	1.04949e+06	635653	3.87608e+06	1.72752e+07	0.24948	34420	0.284392
517	Nias Utara	Sumut	2020	23082.5	2.82431e+06	1.10934e+06	424200	1.48447e+06	625054	3.49481e+06		0.25036	34750	0.250612
518	Nias Barat	Sumut	2010	4380.22	769080	336467	12894.7			729784	9.67669e+06	0.307298	25200	0.284089
519	Nias Barat	Sumut	2011	6959.05	2.34368e+06	579336	34671.2	455391	289412	1.73719e+06	1.01804e+07	0.292936	24200	0.359083
520	Nias Barat	Sumut	2012	10333.7	2.73543e+06	765361	65555.4	483670	307384	1.84517e+06	1.0758e+07	0.282113	23500	0.247167
521	Nias Barat	Sumut	2013	7946.07	3.00413e+06	503427	86240.7			2.40268e+06	1.12532e+07	0.297271	24900	0.210851
522	Nias Barat	Sumut	2014	19956.9	3.31294e+06	584995	121987			2.46486e+06	1.17803e+07	0.281418	23757	0.219898
523	Nias Barat	Sumut	2015	19772.4	4.50433e+06		170670	224856	216296	3.26655e+06	1.23271e+07	0.299233	25410	0.252393
524	Nias Barat	Sumut	2016	21028.8	4.062e+06	717317	183100	1.37048e+06	434591	2.66989e+06	1.287e+07	0.283266	24160	0.289811
525	Nias Barat	Sumut	2017	14047.8	4.01502e+06	1.77315e+06	422373	940250	396696	728006	1.34134e+07	0.271908	23330	0.246801
526	Nias Barat	Sumut	2018	42866.5	4.03414e+06	2.40637e+06	466303	796666	914123	3.7834e+06	1.39432e+07	0.266837	23000	0.283258
527	Nias Barat	Sumut	2019	42137.3	4.14865e+06	2.24088e+06	212351	956389	748634	5.94235e+06	1.45794e+07	0.254665	22080	0.257874
528	Nias Barat	Sumut	2020	36834.3	3.82198e+06	1.507e+06	225089	1.54556e+06	935533	4.89815e+06		0.256726	22330	0.233876
529	Kota Medan	Sumut	2010	175.452	402390	31942.9	279944	348547	140068	425161	4.84494e+07	0.100913	212300	0.343448
530	Kota Medan	Sumut	2011	275.352	501245	38354	467739			647740	5.17123e+07	0.0959853	204200	0.326893
531	Kota Medan	Sumut	2012	400.535	536867	30849.1	533766	466495	201097	546815	5.51621e+07	0.0921775	198100	0.393984
532	Kota Medan	Sumut	2013	306.623	585184	28570.3	555665			673116	5.77237e+07	0.0966058	209700	0.39591
533	Kota Medan	Sumut	2014	768.888	635972	25366.8	631747	492827	226188	713302	6.07193e+07	0.0914223	200319	0.321988
534	Kota Medan	Sumut	2015	759.521	557341		673893	32816	25340	838093	6.35681e+07	0.0938649	207500	0.373921
535	Kota Medan	Sumut	2016	804.504	723035	28994.5	688662				6.69309e+07	0.0927914	206870	0.332767
536	Kota Medan	Sumut	2017	541.119	704639	151206	774111	405587	273740	969472	7.01644e+07	0.0908684	204220	0.351974
537	Kota Medan	Sumut	2018	1680.46	699436	157582	722659	406298	279923	489619	7.37219e+07	0.082349	186450	0.314439
538	Kota Medan	Sumut	2019	1603.82	728209	156759	802522	535285	356227	745723	7.75265e+07	0.0806134	183790	0.351864
539	Kota Medan	Sumut	2020	1387.64	650945	150378	657726	401193	308819	587059		0.0799738	183540	0.319888
540	Kota Pematang Siantar	Sumut	2010	1568.05	1.33367e+06	98163.9	110074	766009	225680	897262	2.66535e+07	0.116824	27500	0.253437
541	Kota Pematang Siantar	Sumut	2011	2461.13	1.48111e+06	104125	188193	937990	341094	757568	2.8187e+07	0.110917	26400	0.320887
542	Kota Pematang Siantar	Sumut	2012	3580.2	1.78692e+06	118317	207607	1.10067e+06	334136	731502	2.98026e+07	0.106475	25600	0.318928
543	Kota Pematang Siantar	Sumut	2013	2741.12	2.02673e+06	170500	252696	1.33759e+06	370092	1.02755e+06	3.12664e+07	0.109549	26600	0.312423
544	Kota Pematang Siantar	Sumut	2014	6873.58	2.11925e+06	133260	369139	1.25595e+06	434264	953082	3.29013e+07	0.103736	25426	0.293752
545	Kota Pematang Siantar	Sumut	2015	6786.34	2.16964e+06	203982	386231	106903	194931	1.17961e+06	3.43053e+07	0.104401	25830	0.357943
546	Kota Pematang Siantar	Sumut	2016	7188.5	2.37884e+06	538369	407137	1.3041e+06	466377	1.43687e+06	3.56525e+07	0.0997174	24880	0.321287
547	Kota Pematang Siantar	Sumut	2017	4792.27	2.31839e+06	473866	419247	823542	599349	1.27357e+06	3.68952e+07	0.10075	25340	0.349345
548	Kota Pematang Siantar	Sumut	2018	14575.5	2.30022e+06	743063	540642	910214	682937	384727	3.83542e+07	0.0868245	22010	0.333974
549	Kota Pematang Siantar	Sumut	2019	14309.2	2.41346e+06	588558	489660	760040	615804	788011	3.99377e+07	0.0861282	21990	0.32986
550	Kota Pematang Siantar	Sumut	2020	12461	2.20063e+06	401869	544697	759976	500913	962663		0.0825717	21230	0.336216
551	Kota Sibolga	Sumut	2010	4356.5	2.68175e+06	214051	178437	1.15668e+06	509872	1.20941e+06	2.70261e+07	0.138091	11700	0.271824
552	Kota Sibolga	Sumut	2011	6881.98	2.91833e+06	267319	254507			1.52307e+06	2.84379e+07	0.132755	11300	0.32229
553	Kota Sibolga	Sumut	2012	10066.8	3.4251e+06	225596	312232	1.65035e+06	744593	1.70287e+06	2.99605e+07	0.128643	11000	0.33665
554	Kota Sibolga	Sumut	2013	7756.69	3.94499e+06	343493	343301			1.84798e+06	3.16503e+07	0.12936	11100	0.321898
555	Kota Sibolga	Sumut	2014	19552.3	4.31508e+06	393198	614198			2.12677e+06	3.33593e+07	0.122682	10571	0.31062
556	Kota Sibolga	Sumut	2015	19406.3	4.39297e+06	1.04798e+06	699116	540420	590167	2.43739e+06	3.50833e+07	0.134537	11640	0.354039
557	Kota Sibolga	Sumut	2016	20665.8	4.75643e+06	1.15885e+06	789707	1.9974e+06	1.5209e+06	2.77287e+06	3.67665e+07	0.132966	11540	0.344256
558	Kota Sibolga	Sumut	2017	13839.9	4.65673e+06	813106	1.1904e+06	1.51993e+06	1.54089e+06	2.47161e+06	3.85288e+07	0.136755	11910	0.323419
559	Kota Sibolga	Sumut	2018	42315.7	4.64462e+06	1.04144e+06	930469	1.46933e+06	1.7818e+06	1.7734e+06	4.04098e+07	0.123802	10810	0.303131
560	Kota Sibolga	Sumut	2019	41692.9	4.81654e+06	768368	791001	1.40575e+06	1.48365e+06	2.37182e+06	4.23402e+07	0.123479	10820	0.271764
561	Kota Sibolga	Sumut	2020	36494.1	4.46147e+06	638457	906008	1.37284e+06	1.72367e+06	2.41284e+06		0.119488	10490	0.291121
562	Kota Binjai	Sumut	2010	2738.59	1.18787e+06	100487	76212.2	686436	225681	552822	2.12303e+07	0.0732464	18100	0.252407
563	Kota Binjai	Sumut	2011	4254.1	1.34228e+06	100702	105500			729672	2.21036e+07	0.0693501	17400	0.37057
564	Kota Binjai	Sumut	2012	5415.87	1.63823e+06	93422.1	189288	674465	1.13421e+06	424190	2.31694e+07	0.066399	16900	0.269301
565	Kota Binjai	Sumut	2013	3859.62	1.85085e+06	76179.5	190578			911657	2.4292e+07	0.0678245	17500	0.260346
566	Kota Binjai	Sumut	2014	11693.2	2.01182e+06	120594	275219			1.03041e+06	2.53771e+07	0.0639451	16721	0.308406
567	Kota Binjai	Sumut	2015	8139.69	2.04731e+06	153220	295926	145598	205119	1.06361e+06	2.64434e+07	0.0702717	18600	0.251666
568	Kota Binjai	Sumut	2016	6745.31	2.14433e+06	528145	363341	178711	173542	443738	2.75741e+07	0.0664425	17800	0.315523
569	Kota Binjai	Sumut	2017	4432.42	2.08314e+06	371886	513858	1.0108e+06	638611	1.08004e+06	2.87086e+07	0.0672877	18230	0.316338
570	Kota Binjai	Sumut	2018	13490.3	2.06058e+06	474406	496075	955123	681815	673864	2.99265e+07	0.0586728	16070	0.308487
571	Kota Binjai	Sumut	2019	13208.3	2.1173e+06	433012	393911	1.0067e+06	680708	1.10416e+06	3.12588e+07	0.0564359	15610	0.351088
572	Kota Binjai	Sumut	2020	11565	1.91828e+06	389945	401979	947366	716581	1.09119e+06		0.0569634	15910	0.324382
573	Kota Tanjung Balai	Sumut	2010	2381.44	1.56082e+06	125864	155656	696402	286378	842448	2.31258e+07	0.161294	25000	0.272883
574	Kota Tanjung Balai	Sumut	2011	3714.61	1.74717e+06	128080	171778	767273	304960	1.01914e+06	2.41081e+07	0.153458	24200	0.331705
575	Kota Tanjung Balai	Sumut	2012	5379.97	1.96081e+06	112223	173140	977474	322202	954251	2.52608e+07	0.146875	23500	0.351383
576	Kota Tanjung Balai	Sumut	2013	4097.03	2.27293e+06	174764	196491			1.15638e+06	2.63743e+07	0.148965	24200	0.334801
577	Kota Tanjung Balai	Sumut	2014	10230.7	2.35166e+06	154975	343375			1.38068e+06	2.75081e+07	0.140677	23166	0.289986
578	Kota Tanjung Balai	Sumut	2015	10053.3	2.38549e+06	176793	341857	618619	216030	1.41735e+06	2.86208e+07	0.150229	25090	0.364688
579	Kota Tanjung Balai	Sumut	2016	10607.6	2.47315e+06	684609	381913	1.12909e+06	532134	1.58069e+06	2.98956e+07	0.144425	24420	0.372604
580	Kota Tanjung Balai	Sumut	2017	7040.94	2.42525e+06	485236	380334	870874	617919	1.67186e+06	3.11298e+07	0.14417	24680	0.278413
581	Kota Tanjung Balai	Sumut	2018	21320.5	2.41582e+06	524198	429512	770916	654929	984816	3.25055e+07	0.145988	25300	0.332056
582	Kota Tanjung Balai	Sumut	2019	20849.9	2.55001e+06	468036	363658	752003	688225	1.56382e+06	3.40104e+07	0.14005	24540	0.267843
583	Kota Tanjung Balai	Sumut	2020	18100.3	2.3196e+06	366133	358628	839056	686868	1.2845e+06		0.132991	23540	0.27154
584	Kota Tebing Tinggi	Sumut	2010	2531.49	1.56409e+06	122128	180184	857479	258885	765363	1.81629e+07	0.130307	19000	0.292531
585	Kota Tebing Tinggi	Sumut	2011	3953.21	1.76777e+06	149050	220926			1.03406e+06	1.89808e+07	0.123498	18300	0.323995
586	Kota Tebing Tinggi	Sumut	2012	5720.03	2.04425e+06	168276	314517	905193	298500	1.11236e+06	1.97853e+07	0.117617	17700	0.29317
587	Kota Tebing Tinggi	Sumut	2013	4362.05	2.41563e+06	237791	348657	1.40739e+06	574706	1.33724e+06	2.07075e+07	0.117968	18000	0.286382
588	Kota Tebing Tinggi	Sumut	2014	10883.1	2.48721e+06	234049	481352	1.44461e+06	590106	1.2273e+06	2.15054e+07	0.111121	17202	0.313933
589	Kota Tebing Tinggi	Sumut	2015	10707	2.55229e+06	308834	525524	231804	184890	1.45576e+06	2.22536e+07	0.119886	18800	0.398228
590	Kota Tebing Tinggi	Sumut	2016	11287.3	2.72141e+06	790166	591928	182745	103669	224387	2.30591e+07	0.11655	18520	0.357625
591	Kota Tebing Tinggi	Sumut	2017	7501.07	2.5436e+06	893713	704622	1.2312e+06	821930	1.47414e+06	2.39229e+07	0.118616	19060	0.303465
592	Kota Tebing Tinggi	Sumut	2018	22726.4	2.61911e+06	706533	701486	1.32922e+06	984468	818896	2.48375e+07	0.102349	16640	0.339608
593	Kota Tebing Tinggi	Sumut	2019	22222.3	2.62787e+06	625883	640138	1.27089e+06	860652	1.41268e+06	2.57933e+07	0.0991472	16300	0.323721
594	Kota Tebing Tinggi	Sumut	2020	19288.7	2.36877e+06	590673	547750	1.14927e+06	850582	1.40571e+06		0.0982541	16320	0.333752
595	Kota Padang Sidempuan	Sumut	2010	2163.06	1.40409e+06	107395	75900.7	859620	228962	518744	1.48121e+07	0.105516	20300	0.284288
596	Kota Padang Sidempuan	Sumut	2011	3647.12	1.57073e+06	130387	109463	1.24175e+06	222394	534427	1.53977e+07	0.0994406	19500	0.33392
597	Kota Padang Sidempuan	Sumut	2012	4881.13	1.82843e+06	120184	118358	1.21172e+06	291618	817433	1.60624e+07	0.0946974	18900	0.339318
598	Kota Padang Sidempuan	Sumut	2013	3969.82	2.08348e+06	196692	172379	1.32825e+06	378785	1.08845e+06	1.67266e+07	0.0905753	18400	0.317895
599	Kota Padang Sidempuan	Sumut	2014	13589.9	2.27778e+06	185617	284390	1.41876e+06	425525	976676	1.72909e+07	0.0854932	17654	0.319044
600	Kota Padang Sidempuan	Sumut	2015	20256.2	2.29668e+06	223093	322841	111301	241978	1.25627e+06	1.79088e+07	0.0875136	18360	0.316638
601	Kota Padang Sidempuan	Sumut	2016	11306.7	2.38443e+06	648539	368302	264457	156456	499470	1.85753e+07	0.0828962	17650	0.333529
602	Kota Padang Sidempuan	Sumut	2017	8645.21	2.30897e+06	724634	507564	1.16357e+06	710919	1.46725e+06	1.92638e+07	0.0822173	17760	0.323645
603	Kota Padang Sidempuan	Sumut	2018	18651.9	2.27611e+06	569611	342925	1.09824e+06	682145	1.02171e+06	2.00304e+07	0.0767045	16790	0.359242
604	Kota Padang Sidempuan	Sumut	2019	18745.8	2.36372e+06	700064	394146	1.08728e+06	784919	1.35446e+06	2.08373e+07	0.0723988	16060	0.309834
605	Kota Padang Sidempuan	Sumut	2020	15673.9	2.12192e+06	483541	285118	1.01687e+06	533422	1.07788e+06		0.0737695	16560	0.353768
606	Kota Gunungsitoli	Sumut	2010	2837.64	797384	200166	21041.3	574342	88634.9	290021	1.67812e+07	0.336535	42600	0.418788
607	Kota Gunungsitoli	Sumut	2011	4470.7	1957.56	394967	47057.8	305240	117219	1.34593e+06	1.75705e+07	0.318835	41000	0.353235
608	Kota Gunungsitoli	Sumut	2012	6597.7	2.34328e+06	436105	71508.8	1.08993e+06	156521	1.42052e+06	1.84014e+07	0.305053	39800	0.344503
609	Kota Gunungsitoli	Sumut	2013	5027.33	2.68931e+06	240059	78422.3			1.89317e+06	1.92714e+07	0.310442	41100	0.324745
610	Kota Gunungsitoli	Sumut	2014	12554.3	2.85794e+06	240182	142809			2.07937e+06	2.01596e+07	0.277206	37200	0.347728
611	Kota Gunungsitoli	Sumut	2015	12346.2	2.92189e+06	617138	178938	222824	157104	2.3229e+06	2.10338e+07	0.253465	34470	0.367432
612	Kota Gunungsitoli	Sumut	2016	13025.8	3.15382e+06	1.19895e+06	211960	426089	84611.2	432077	2.20192e+07	0.233636	32170	0.356851
613	Kota Gunungsitoli	Sumut	2017	8653.85	3.0631e+06	780809	213740	3.10262e+06	382707	1.61922e+06	2.30595e+07	0.215966	30080	0.346351
614	Kota Gunungsitoli	Sumut	2018	26218.4	3.02823e+06	779881	209019	1.20298e+06	492376	1.64478e+06	2.41464e+07	0.183854	25910	0.36077
615	Kota Gunungsitoli	Sumut	2019	25651.1	3.13217e+06	698733	226146	644277	304407	3.76933e+06	2.53372e+07	0.161909	23060	0.318269
616	Kota Gunungsitoli	Sumut	2020	22283.6	2.82538e+06	746779	177570	1.20926e+06	578013	2.90102e+06		0.163727	23540	0.322316
617	Agam	Sumbar	2010	1125.5	953790	120748	50266.8	696535	121707	358011	2.07287e+07	0.098334	44900	0.260887
618	Agam	Sumbar	2011	2948.78	1.06371e+06	106277	82232.6	999131	151092	391181	2.1808e+07	0.0939633	43300	0.277165
619	Agam	Sumbar	2012	3047.45	1.28105e+06	159570	89400.8	1.0483e+06	165590	406250	2.30085e+07	0.0838677	39000	0.313962
620	Agam	Sumbar	2013	1982.43	1.44256e+06	140815	106519			715884	2.42706e+07	0.0769772	36100	0.265366
621	Agam	Sumbar	2014	4585.24	1.56315e+06	154830	167905			772090	2.55256e+07	0.0703496	33275	0.265416
622	Agam	Sumbar	2015	4017.9	1.60994e+06	218740	189140	243094	296108	828182	2.6743e+07	0.0756163	36060	0.313414
623	Agam	Sumbar	2016	1679.25	1.72245e+06	539199	213424	1.29746e+06	341935	950211	2.80487e+07	0.0781117	37550	0.285437
624	Agam	Sumbar	2017	2781.48	1.67973e+06	502333	333560	1.15228e+06	361389	1.18508e+06	2.94004e+07	0.0755129	36570	0.279433
625	Agam	Sumbar	2018	2764.68	1.66725e+06	537765	204307	1.14562e+06	443730	689572	3.07793e+07	0.0674709	32920	0.286756
626	Agam	Sumbar	2019	3935.92	1.71968e+06	579862	251706	1.20208e+06	506950	1.08509e+06	3.21395e+07	0.0673747	33100	0.251357
627	Agam	Sumbar	2020	3418.64	1.52923e+06	539027	216660	1.10939e+06	524623	898911		0.0673454	33310	0.278185
628	Lima Puluh Kota	Sumbar	2010	1420.98	1.17607e+06	139921	49828.4	790098	127095	472534	2.0532e+07	0.104314	36500	0.231983
629	Lima Puluh Kota	Sumbar	2011	4288.56	1.31895e+06	131911	67924.9	988130	146403	535130	2.16761e+07	0.0994589	35200	0.255419
630	Lima Puluh Kota	Sumbar	2012	3969.93	1.53942e+06	124144	69699.6	1.12502e+06	171075	560904	2.28251e+07	0.0886039	31700	0.31378
631	Lima Puluh Kota	Sumbar	2013	2445.08	1.75014e+06	142412	91512.7	1.20473e+06	197068	836343	2.40276e+07	0.0829543	30000	0.233709
632	Lima Puluh Kota	Sumbar	2014	6273.75	1.91627e+06	164016	144584			926188	2.52398e+07	0.0750378	27418	0.238787
633	Lima Puluh Kota	Sumbar	2015	5541.01	1.96652e+06	217509	170557	151860	287220	976845	2.64407e+07	0.0779435	28760	0.325616
634	Lima Puluh Kota	Sumbar	2016	2551.13	2.04105e+06	617351	182679	288062	102322	206302	2.76475e+07	0.076684	28570	0.267511
635	Lima Puluh Kota	Sumbar	2017	3752.19	1.9887e+06	599307	318481	1.36899e+06	362618	1.23312e+06	2.89159e+07	0.0716086	26930	0.261961
636	Lima Puluh Kota	Sumbar	2018	4154.24	1.9685e+06	622009	193513	1.30794e+06	411530	754710	3.02015e+07	0.0697471	26470	0.283101
637	Lima Puluh Kota	Sumbar	2019	5585.71	2.00836e+06	612607	222477	1.34012e+06	464046	1.27929e+06	3.15224e+07	0.0695894	26640	0.237646
638	Lima Puluh Kota	Sumbar	2020	4700.32	1.80541e+06	613850	200600	1.24945e+06	493279	1.10651e+06		0.0684735	26430	0.222429
639	Padang Pariaman	Sumbar	2010	1163.88	1.06462e+06	133009	62944.9	806247	157267	691373	2.20517e+07	0.117961	46300	0.249156
640	Padang Pariaman	Sumbar	2011	3372.35	1.17447e+06	168562	68467.5	1.03724e+06	126289	524810	2.3195e+07	0.112791	44600	0.313817
641	Padang Pariaman	Sumbar	2012	3426.71	1.40181e+06	160506	78566.7	1.14626e+06	161605	526081	2.44523e+07	0.100948	40200	0.310318
642	Padang Pariaman	Sumbar	2013	2035.55	1.58012e+06	242022	106313	1.23671e+06	202827	833733	2.58365e+07	0.0917958	36800	0.284067
643	Padang Pariaman	Sumbar	2014	5260.27	1.34331e+06	125564	180603			693206	2.72505e+07	0.0840532	33918	0.292946
644	Padang Pariaman	Sumbar	2015	4560.39	1.78348e+06	318340	179759	60459.8	127993	1.03106e+06	2.87665e+07	0.0883332	35870	0.298449
645	Padang Pariaman	Sumbar	2016	1895.14	1.91769e+06	813321	178309	1.3552e+06	360613	1.27224e+06	3.02058e+07	0.0889352	36340	0.257733
646	Padang Pariaman	Sumbar	2017	3201.43	1.87304e+06	674537	343819	1.21558e+06	367970	1.61296e+06	3.17108e+07	0.0844276	34700	0.280155
647	Padang Pariaman	Sumbar	2018	3522.58	1.86276e+06	742091	204472	1.33484e+06	375691	591929	3.32656e+07	0.0803345	33200	0.295836
648	Padang Pariaman	Sumbar	2019	4389.12	1.9071e+06	812674	244476	1.42518e+06	509092	1.20673e+06	3.39889e+07	0.0709314	29480	0.2973
649	Padang Pariaman	Sumbar	2020	4664.43	1.71401e+06	595641	253468	1.25722e+06	546745	1.17033e+06		0.0693665	28980	0.257223
650	Pasaman	Sumbar	2010	2198.45	1.27116e+06	142681	63285.1			599504	1.61289e+07	0.109315	27800	0.260675
651	Pasaman	Sumbar	2011	5724.56	1.40497e+06	157303	100119	995715	219519	604096	1.6809e+07	0.104073	26800	0.291204
652	Pasaman	Sumbar	2012	7045.21	1.63524e+06	168559	126738	1.02577e+06	243526	694137	1.76602e+07	0.0924526	24100	0.290376
653	Pasaman	Sumbar	2013	4417.33	1.82377e+06	156504	174439	1.08309e+06	319279	907858	1.85014e+07	0.0841425	22200	0.285781
654	Pasaman	Sumbar	2014	11596.6	2.03107e+06	189851	273069	1.19618e+06	415285	940971	1.93872e+07	0.0761855	20333	0.254987
655	Pasaman	Sumbar	2015	14450.6	2.08526e+06	261815	295256	131389	199101	1.06372e+06	2.02155e+07	0.0810722	21880	0.302209
656	Pasaman	Sumbar	2016	7352.22	2.22409e+06	549732	325737	1.32154e+06	523748	1.4313e+06	2.10595e+07	0.0763552	20830	0.296746
657	Pasaman	Sumbar	2017	8835.7	2.16185e+06	573307	517714	1.24906e+06	706832	1.29806e+06	2.19245e+07	0.0739134	20380	0.259998
658	Pasaman	Sumbar	2018	6106.87	2.14049e+06	531485	359334	1.20084e+06	771726	868014	2.2821e+07	0.0729316	20310	0.265545
659	Pasaman	Sumbar	2019	6995.72	2.19847e+06	563753	350611	1.22306e+06	818258	1.19457e+06	2.37282e+07	0.0719033	20220	0.330183
660	Pasaman	Sumbar	2020	7252.24	1.96369e+06	573488	326138	1.16212e+06	782042	1.33318e+06		0.0714779	20290	0.310271
661	Pesisir Selatan	Sumbar	2010	1293.61	1.05382e+06	141.6	39033.5	791302	125330	597596	1.47978e+07	0.102111	44000	0.222861
662	Pesisir Selatan	Sumbar	2011	3340.71	1.18219e+06	178132	69628.4	949094	139423	500448	1.55059e+07	0.0974973	42400	0.264252
663	Pesisir Selatan	Sumbar	2012	4375.01	1.38791e+06	160503	91719.5	982017	185215	538477	1.63083e+07	0.0870376	38200	0.28224
664	Pesisir Selatan	Sumbar	2013	2163.91	1.55729e+06	196354	107760	1.05359e+06	209812	750109	1.71636e+07	0.0865183	38300	0.259236
665	Pesisir Selatan	Sumbar	2014	6167.47	1.68874e+06	240920	194186	1.18105e+06	263457	857160	1.79959e+07	0.078427	35016	0.294411
666	Pesisir Selatan	Sumbar	2015	5761.33	1.74334e+06	277124	239883	97538.6	85779.7	962506	1.88935e+07	0.0846983	38130	0.275272
667	Pesisir Selatan	Sumbar	2016	2665.91	1.87978e+06	588092	239996	1.31741e+06	429846	1.24928e+06	1.97959e+07	0.0790178	35860	0.268971
668	Pesisir Selatan	Sumbar	2017	3496.33	1.83277e+06	543316	386855	1.2451e+06	422500	981173	2.07655e+07	0.0776977	35530	0.299384
669	Pesisir Selatan	Sumbar	2018	3269.21	1.81913e+06	575538	268943	1.21934e+06	463868	956679	2.17489e+07	0.0757951	34920	0.254644
670	Pesisir Selatan	Sumbar	2019	7363.08	1.85938e+06	714934	290575	1.26983e+06	557655	1.09419e+06	2.26844e+07	0.0786984	36510	0.246233
671	Pesisir Selatan	Sumbar	2020	3813.29	1.67869e+06	660100	284229	1.22595e+06	607502	1.08233e+06		0.0759214	35460	0.263749
672	Sijunjung	Sumbar	2010	9045.59	1.43681e+06	157836	108459	823984	346649	1.02037e+06	2.15418e+07	0.104146	21100	0.286547
673	Sijunjung	Sumbar	2011	20251	1.60415e+06	203584	111669	1.0025e+06	414843	817035	2.24276e+07	0.0982651	20300	0.298819
674	Sijunjung	Sumbar	2012	16901.7	1.84847e+06	204069	155752	1.04267e+06	222886	1.08555e+06	2.33895e+07	0.0868637	18300	0.298233
675	Sijunjung	Sumbar	2013	12114.2	2.09117e+06	320513	177563			1.25523e+06	2.44107e+07	0.0857569	18400	0.287173
676	Sijunjung	Sumbar	2014	60714.1	2.28096e+06	334086	248236	1.368e+06	362143	1.35537e+06	2.53939e+07	0.0777673	16999	0.315181
677	Sijunjung	Sumbar	2015	26910.5	2.32206e+06	373071	292157	232624	189548	1.48913e+06	2.63682e+07	0.0787373	17520	0.294943
678	Sijunjung	Sumbar	2016	22852.1	2.46744e+06	664315	339523	1.44528e+06	497132	1.66786e+06	2.73173e+07	0.0756518	17120	0.324899
679	Sijunjung	Sumbar	2017	12046.9	2.38402e+06	654812	468987	1.29793e+06	474903	1.73476e+06	2.82968e+07	0.0731408	16830	0.332791
680	Sijunjung	Sumbar	2018	8552.77	2.34623e+06	596663	338120	1.2706e+06	589738	1.253e+06	2.92902e+07	0.070784	16550	0.299533
681	Sijunjung	Sumbar	2019	17973.2	2.36767e+06	693656	353475	1.19617e+06	552759	1.8527e+06	3.02759e+07	0.0701419	16650	0.292754
682	Sijunjung	Sumbar	2020	19969.2	2.11307e+06	549997	383845	1.21417e+06	498398	1.87849e+06		0.0675754	16280	0.269381
683	Solok	Sumbar	2010	1997.31	1.1872e+06	144270	56071.5	777830	108681	491861	5.3524e+06	0.117171	41000	0.241189
684	Solok	Sumbar	2011	4864.2	1.36337e+06	147426	86821.5	930517	131599	563843	5.67884e+06	0.111957	39500	0.28543
685	Solok	Sumbar	2012	4685.07	1.46715e+06	153988	74458.3	1.04075e+06	149509	690248	6.03789e+06	0.100105	35600	0.356808
686	Solok	Sumbar	2013	3341.59	1.64081e+06	199536	87869.7	1.11764e+06	174410	878178	6.37686e+06	0.102962	36900	0.282861
687	Solok	Sumbar	2014	12904.4	1.80487e+06	251568	142628	1.20723e+06	215872	924158	6.72105e+06	0.0954984	34484	0.254038
688	Solok	Sumbar	2015	11619.9	1.85896e+06	298839	152909	79044.2	115912	1.05368e+06	7.0881e+06	0.100142	36420	0.288763
689	Solok	Sumbar	2016	4758.04	1.97611e+06	625622	160572	1.23805e+06	329481	1.34396e+06	7.46033e+06	0.093006	34060	0.310389
690	Solok	Sumbar	2017	6199.66	1.92834e+06	508114	307222	1.22146e+06	307802	1.27917e+06	7.8453e+06	0.0904009	33330	0.294477
691	Solok	Sumbar	2018	4522.41	1.9158e+06	573360	184049	1.20417e+06	401385	860145	8.24304e+06	0.0886272	32890	0.303358
692	Solok	Sumbar	2019	6319.27	1.9577e+06	642063	199767	1.26749e+06	481416	1.2471e+06	8.64858e+06	0.0796435	29740	0.284841
693	Solok	Sumbar	2020	4910.32	1.76054e+06	508169	187832	1.18798e+06	455142	1.11366e+06		0.07793	29280	0.276956
694	Tanah Datar	Sumbar	2010	1364.31	1.14888e+06	137081	108429			580463	1.89657e+07	0.0688657	23400	0.252388
695	Tanah Datar	Sumbar	2011	3964.29	1.26856e+06	140288	151222	1.07605e+06	178603	460840	2.00308e+07	0.0662939	22600	0.344785
696	Tanah Datar	Sumbar	2012	4142.17	1.52113e+06	140329	157032	1.15899e+06	212536	542488	2.11533e+07	0.0596646	20400	0.310672
697	Tanah Datar	Sumbar	2013	2499.44	1.71235e+06	156832	186182	1.3046e+06	232785	866362	2.23919e+07	0.0577488	19800	0.300133
698	Tanah Datar	Sumbar	2014	6273.54	1.89186e+06	177116	289914	1.41253e+06	312260	786481	2.36432e+07	0.0529931	18223	0.258322
699	Tanah Datar	Sumbar	2015	5528.16	1.9347e+06	246497	325011	65960.7	135254	1.03435e+06	2.48723e+07	0.0581449	20050	0.332466
700	Tanah Datar	Sumbar	2016	2450.47	2.04796e+06	693724	344140	215076	107041	306913	2.61233e+07	0.0567824	19630	0.301576
701	Tanah Datar	Sumbar	2017	4607.81	2.00692e+06	625867	498624	1.34295e+06	543956	1.31488e+06	2.7404e+07	0.0556008	19270	0.26227
702	Tanah Datar	Sumbar	2018	4102.48	2.00214e+06	682525	333655	1.34691e+06	573065	982985	2.87547e+07	0.0531941	18480	0.28846
703	Tanah Datar	Sumbar	2019	5251.19	2.06815e+06	730752	372713	1.33908e+06	722658	1.42301e+06	3.01595e+07	0.0465224	16200	0.277791
704	Tanah Datar	Sumbar	2020	5733.6	1.85419e+06	632389	350386	1.23808e+06	687914	1.19671e+06		0.0439675	15340	0.272645
705	Kepulauan Mentawai	Sumbar	2010	144279	3.75922e+06	321625	370368	1.25021e+06	612760	3.27437e+06	2.51628e+07	0.197448	15100	0.315421
706	Kepulauan Mentawai	Sumbar	2011	69131.6	4.12773e+06	452647	482319	1.30799e+06	764341	2.54613e+06	2.59059e+07	0.186665	14600	0.325693
707	Kepulauan Mentawai	Sumbar	2012	63449.6	4.64108e+06	333704	433119	1.63572e+06	924498	3.28295e+06	2.67089e+07	0.163799	13100	0.336149
708	Kepulauan Mentawai	Sumbar	2013	61410.2	5.68836e+06	952194	382484			4.71192e+06	2.76147e+07	0.162512	13300	0.325517
709	Kepulauan Mentawai	Sumbar	2014	130046	6.35611e+06	927428	435918	95743.4	77886.2	5.98768e+06	2.85433e+07	0.150437	12577	0.30937
710	Kepulauan Mentawai	Sumbar	2015	137833	6.41068e+06	1.41825e+06	501610	558530	771083	5.04019e+06	2.94418e+07	0.154288	13160	0.275817
711	Kepulauan Mentawai	Sumbar	2016	130078	6.87414e+06	2.24139e+06	482268				3.03313e+07	0.150493	13090	0.305807
712	Kepulauan Mentawai	Sumbar	2017	112099	6.66734e+06	1.34561e+06	765150	1.84586e+06	1.44572e+06	4.17769e+06	3.12862e+07	0.146011	12950	0.319313
713	Kepulauan Mentawai	Sumbar	2018	25356.8	6.75519e+06	1.69266e+06	501900	1.9742e+06	1.82689e+06	3.11256e+06	3.22287e+07	0.143738	12990	0.305904
714	Kepulauan Mentawai	Sumbar	2019	42194.1	6.77233e+06	1.97756e+06	436896	1.93539e+06	1.59663e+06	5.67559e+06	3.31677e+07	0.143663	13220	0.335785
715	Kepulauan Mentawai	Sumbar	2020	37390	5.94665e+06	881260	373023	1.79677e+06	1.3856e+06	4.2869e+06		0.14288	13370	0.273502
716	Dharmasraya	Sumbar	2010	2896.96	1.38561e+06	195134	133122	820859	230657	879601	2.54321e+07	0.105674	20300	0.30725
717	Dharmasraya	Sumbar	2011	3985.91	1.5009e+06	190215	174062	917588	285254	976244	2.62977e+07	0.0988536	19600	0.3686
718	Dharmasraya	Sumbar	2012	4512.82	1.71774e+06	178747	191681	927320	271588	1.07806e+06	2.71696e+07	0.0865483	17700	0.425399
719	Dharmasraya	Sumbar	2013	3497.44	1.90034e+06	258972	156168	975234	288231	1.15892e+06	2.81711e+07	0.077841	16400	0.339802
720	Dharmasraya	Sumbar	2014	5514.33	2.05196e+06	326747	243451			1.31961e+06	2.91702e+07	0.0701707	15222	0.323724
721	Dharmasraya	Sumbar	2015	4440.56	2.14156e+06	460787	254107	193016	130609	1.49804e+06	3.00836e+07	0.0712198	15890	0.355638
722	Dharmasraya	Sumbar	2016	5997.32	2.21493e+06	915934	246185	1.1361e+06	417016	1.43302e+06	3.09474e+07	0.0708202	16240	0.300793
723	Dharmasraya	Sumbar	2017	6829.24	2.1305e+06	772770	420159	1.07961e+06	633164	1.88516e+06	3.1853e+07	0.0663762	15630	0.252133
724	Dharmasraya	Sumbar	2018	5571.14	2.07761e+06	425929	456217	1.09277e+06	658403	1.09413e+06	3.27389e+07	0.0638322	15420	0.264247
725	Dharmasraya	Sumbar	2019	6252.41	2.12008e+06	1.15261e+06	318617	1.20345e+06	810039	1.63394e+06	3.36e+07	0.0625659	15490	0.277843
726	Dharmasraya	Sumbar	2020	7053.93	1.88713e+06	938900	326956	1.19879e+06	935776	1.41904e+06		0.0619371	15700	0.280457
727	Pasaman Barat	Sumbar	2010	2132.63	956060	136773	66048.6	535042	125986	503567	2.01592e+07	0.0957776	35100	0.237694
728	Pasaman Barat	Sumbar	2011	4420.38	1.167e+06	117024	76327.3	669161	137203	558604	2.08872e+07	0.0900579	33800	0.268049
729	Pasaman Barat	Sumbar	2012	4294.6	1.19127e+06	137708	84574.3	607275	172448	689274	2.17583e+07	0.0791242	30400	0.277131
730	Pasaman Barat	Sumbar	2013	2401.43	1.33247e+06	170274	96273.5			693891	2.26923e+07	0.0791536	31100	0.255286
731	Pasaman Barat	Sumbar	2014	7756.25	1.44515e+06	196582	174106	825510	227034	745383	2.35757e+07	0.071176	28586	0.256496
732	Pasaman Barat	Sumbar	2015	8847.06	1.48951e+06	253887	168481	85440.7	104774	825452	2.44286e+07	0.078819	32340	0.287721
733	Pasaman Barat	Sumbar	2016	1962.18	1.56609e+06	443264	217712	869737	346097	935537	2.52707e+07	0.0734506	30760	0.310989
734	Pasaman Barat	Sumbar	2017	3308.07	1.50794e+06	393002	371923	846099	382606	1.08631e+06	2.61577e+07	0.072175	30840	0.285999
735	Pasaman Barat	Sumbar	2018	3380	1.47915e+06	498665	364712	824442	631790	548756	2.70488e+07	0.0730696	31830	0.290008
736	Pasaman Barat	Sumbar	2019	4745.72	1.49168e+06	527094	234542	840932	584654	993432	2.78429e+07	0.071058	31530	0.283209
737	Pasaman Barat	Sumbar	2020	3769.63	1.32558e+06	462188	240991	803169	628142	831765		0.0700457	31640	0.258017
738	Solok Selatan	Sumbar	2010	12574.3	1.69551e+06	196929	50835.4	813136	206484	858639	1.7898e+07	0.11119	16100	0.276413
739	Solok Selatan	Sumbar	2011	121667	1.78577e+06	191068	100083	796162	202346	996200	1.85046e+07	0.104812	15500	0.292401
740	Solok Selatan	Sumbar	2012	88255.3	2.08784e+06	225542	146169	1.02264e+06	351591	1.42149e+06	1.92843e+07	0.0927859	14000	0.307878
741	Solok Selatan	Sumbar	2013	29827.4	2.28335e+06	301897	144373			1.51666e+06	2.01205e+07	0.0818485	12600	0.31679
742	Solok Selatan	Sumbar	2014	83574.1	2.59106e+06	461847	206134	1.23443e+06	439879	1.65851e+06	2.09316e+07	0.073677	11560	0.291835
743	Solok Selatan	Sumbar	2015	37173.6	2.71337e+06	717408	257875	179784	245064	1.92867e+06	2.17008e+07	0.0747828	11950	0.383676
744	Solok Selatan	Sumbar	2016	16581.4	3.00507e+06	677689	314263	392880	356289	1.35223e+06	2.24459e+07	0.0731914	11910	0.306516
745	Solok Selatan	Sumbar	2017	18489.4	2.90095e+06	886739	455945	1.17676e+06	680212	2.60588e+06	2.32527e+07	0.0717982	11890	0.298924
746	Solok Selatan	Sumbar	2018	11909.4	2.85258e+06	815356	359509	1.31561e+06	784971	1.17669e+06	2.40616e+07	0.0703636	11850	0.308842
747	Solok Selatan	Sumbar	2019	16139.7	2.86473e+06	1.12215e+06	396568	1.36374e+06	945882	2.21434e+06	2.48817e+07	0.0730674	12500	0.294783
748	Solok Selatan	Sumbar	2020	48649	2.54333e+06	1.07376e+06	442298	1.28209e+06	1.21371e+06	1.9851e+06		0.0712954	12390	0.306905
749	Kota Padang Panjang	Sumbar	2010	9669.58	4.51996e+06	799201	577494	1.90823e+06	877192	2.82113e+06	3.66494e+07	0.0762744	3600	0.317078
750	Kota Padang Panjang	Sumbar	2011	27791.6	4.99552e+06	279508	635810	2.25392e+06	1.25434e+06	2.99145e+06	3.8421e+07	0.072944	3500	0.399174
751	Kota Padang Panjang	Sumbar	2012	28009.5	5.53399e+06	382389	665461	2.30709e+06	1.04222e+06	2.98432e+06	4.02994e+07	0.0656828	3200	0.447602
752	Kota Padang Panjang	Sumbar	2013	16468.4	6.11367e+06	344184	838047			3.29205e+06	4.20682e+07	0.0666182	3300	0.291115
753	Kota Padang Panjang	Sumbar	2014	42124.7	6.80655e+06	475617	1.02775e+06	4.90541e+06	2.54496e+06	3.3659e+06	4.41737e+07	0.0642726	3227	0.371825
754	Kota Padang Panjang	Sumbar	2015	36356.3	6.74113e+06	533342	1.31745e+06	915805	588990	4.02087e+06	4.63249e+07	0.0676061	3440	0.372419
755	Kota Padang Panjang	Sumbar	2016	14957.1	7.38996e+06	1.32715e+06	1.36056e+06	2.91468e+06	2.20764e+06	3.17191e+06	4.83146e+07	0.0671024	3470	0.381049
756	Kota Padang Panjang	Sumbar	2017	25099	7.16181e+06	1.01309e+06	1.69465e+06	2.23159e+06	2.25178e+06	5.80804e+06	5.04952e+07	0.0614246	3220	0.29976
757	Kota Padang Panjang	Sumbar	2018	27470.7	7.08451e+06	1.08361e+06	1.50493e+06	2.39513e+06	2.38308e+06	2.92505e+06	5.28613e+07	0.0586859	3110	0.28968
758	Kota Padang Panjang	Sumbar	2019	33974.1	7.26947e+06	1.01331e+06	1.4401e+06	2.49775e+06	2.49636e+06	4.37512e+06	5.51391e+07	0.0558732	3000	0.322338
759	Kota Padang Panjang	Sumbar	2020	35808.1	6.48193e+06	918261	1.45952e+06	2.51268e+06	2.65524e+06	3.46675e+06		0.0521857	2840	0.394147
760	Kota Payakumbuh	Sumbar	2010	3890.09	2.10357e+06	100736	312332	1.03931e+06	405209	1.18295e+06	2.4905e+07	0.105694	12400	0.269001
761	Kota Payakumbuh	Sumbar	2011	11170.9	2.17931e+06	177531	373296	1.277e+06	423545	1.13409e+06	2.62905e+07	0.100526	12000	0.319499
762	Kota Payakumbuh	Sumbar	2012	11231.1	2.67504e+06	210366	417350	1.43123e+06	508369	1.37616e+06	2.76829e+07	0.0888874	10800	0.364155
763	Kota Payakumbuh	Sumbar	2013	6597.28	2.98507e+06	282649	438142			1.52939e+06	2.90633e+07	0.0784447	9700	0.39791
764	Kota Payakumbuh	Sumbar	2014	16827.1	3.2853e+06	258598	524311	6.6383e+06	2.41035e+06	1.65832e+06	3.05299e+07	0.0703715	8845	0.311178
765	Kota Payakumbuh	Sumbar	2015	14472.1	3.3257e+06	564628	787372	292473	198717	1.97688e+06	3.19209e+07	0.0665749	8510	0.370081
766	Kota Payakumbuh	Sumbar	2016	5960.28	3.4322e+06	1.07001e+06	673655	1.7195e+06	1.13483e+06	2.02215e+06	3.34705e+07	0.0643263	8350	0.340054
767	Kota Payakumbuh	Sumbar	2017	9983.3	3.32044e+06	714742	884520	1.4077e+06	1.13294e+06	1.98183e+06	3.49905e+07	0.0585652	7720	0.303322
768	Kota Payakumbuh	Sumbar	2018	10888.2	3.27365e+06	740619	705201	1.28169e+06	1.12388e+06	1.2239e+06	3.65621e+07	0.0575155	7690	0.30232
769	Kota Payakumbuh	Sumbar	2019	13455.9	3.45604e+06	972594	767632	1.39777e+06	1.26323e+06	2.2484e+06	3.82178e+07	0.0566484	7680	0.276089
770	Kota Payakumbuh	Sumbar	2020	14174.5	3.0625e+06	624993	843690	1.27509e+06	1.1832e+06	1.86849e+06		0.0562962	7740	0.324662
771	Kota Sawahlunto	Sumbar	2010	37019.9	3.53982e+06	334147	416601	1.57503e+06	665933	2.18997e+06	3.25632e+07	0.0245244	1400	0.288697
772	Kota Sawahlunto	Sumbar	2011	146658	3.90284e+06	452383	630748	1.76728e+06	859924	2.60587e+06	3.40342e+07	0.0242714	1400	0.336118
773	Kota Sawahlunto	Sumbar	2012	162795	4.60401e+06	346410	597199	1.97051e+06	834481	2.74905e+06	3.56064e+07	0.022253	1300	0.391684
774	Kota Sawahlunto	Sumbar	2013	63991.4	6.72179e+06	513924	629190	2.0582e+06	1.05252e+06	3.16188e+06	3.75002e+07	0.0237401	1400	0.299433
775	Kota Sawahlunto	Sumbar	2014	198468	5.58281e+06	521287	814998	1.3797e+07	7.30283e+06	3.31551e+06	3.94382e+07	0.0225473	1344	0.345259
776	Kota Sawahlunto	Sumbar	2015	97259.2	5.73126e+06	821195	868449	495900	611726	4.04857e+06	4.14756e+07	0.0222643	1340	0.332657
777	Kota Sawahlunto	Sumbar	2016	49167	6.28252e+06	1.59323e+06	878419	2.28993e+06	1.40145e+06	4.58892e+06	4.35621e+07	0.0220475	1340	0.31788
778	Kota Sawahlunto	Sumbar	2017	140377	6.10983e+06	1.23557e+06	1.01729e+06	2.14431e+06	1.55306e+06	4.58708e+06	4.56667e+07	0.0200332	1230	0.299208
779	Kota Sawahlunto	Sumbar	2018	160753	6.05707e+06	1.04107e+06	762983	2.17386e+06	1.65665e+06	3.14377e+06	4.78776e+07	0.0239103	1480	0.310236
780	Kota Sawahlunto	Sumbar	2019	296094	6.23842e+06	1.26956e+06	914385	2.18032e+06	1.91309e+06	4.51452e+06	5.00023e+07	0.0215917	1350	0.289061
781	Kota Sawahlunto	Sumbar	2020	108996	5.51348e+06	1.32083e+06	944633	1.92101e+06	2.21719e+06	3.38405e+06		0.0215781	1360	0.30001
782	Kota Solok	Sumbar	2010	7653.48	3.52392e+06	231284	311487	1.8011e+06	413661	2.24835e+06	1.10466e+08	0.0704332	4200	0.26335
783	Kota Solok	Sumbar	2011	21895	3.89305e+06	237988	389070	2.27347e+06	462116	2.27659e+06	1.13225e+08	0.0656771	4000	0.344839
784	Kota Solok	Sumbar	2012	21939.6	4.50972e+06	384396	374940	2.50001e+06	442440	2.6681e+06	1.18371e+08	0.0578797	3600	0.316802
785	Kota Solok	Sumbar	2013	12838.6	5.0142e+06	400123	379914			2.7979e+06	1.22793e+08	0.0456398	2900	0.323981
786	Kota Solok	Sumbar	2014	32629.3	5.46711e+06	498112	455463			2.95259e+06	1.27677e+08	0.0417933	2709	0.303166
787	Kota Solok	Sumbar	2015	27984.1	5.45668e+06	659287	554121	628215	439381	3.03992e+06	1.32218e+08	0.041146	2720	0.337429
788	Kota Solok	Sumbar	2016	11492.1	6.02054e+06	1.35025e+06	625748	473835	108679	484014	1.37044e+08	0.0384804	2590	0.343223
789	Kota Solok	Sumbar	2017	19179.9	5.80313e+06	899505	610081	1.53048e+06	1.10255e+06	5.2638e+06	1.419e+08	0.0364421	2500	0.298519
790	Kota Solok	Sumbar	2018	20863.7	5.70549e+06	1.03142e+06	583909	799409	1.08169e+06	3.9557e+06	1.47103e+08	0.0328193	2290	0.296285
791	Kota Solok	Sumbar	2019	25689.1	5.81945e+06	1.21336e+06	586564	2.20902e+06	1.18947e+06	3.53878e+06	1.52246e+08	0.032249	2290	0.271195
792	Kota Solok	Sumbar	2020	27026	5.21635e+06	731548	562325	1.67392e+06	974851	3.0288e+06		0.0275983	1990	0.285827
793	Kota Bukit Tinggi	Sumbar	2010	4084.89	2.16878e+06	162786	302951	1.15644e+06	199642	1.27146e+06	3.63785e+07	0.0680242	7600	0.292685
794	Kota Bukit Tinggi	Sumbar	2011	11707.3	2.39549e+06	153551	370696	1.29337e+06	173545	1.47625e+06	3.79385e+07	0.0640896	7300	0.328748
795	Kota Bukit Tinggi	Sumbar	2012	11756.2	2.81046e+06	132957	388340	1.44226e+06	186816	1.50741e+06	3.9783e+07	0.0568598	6600	0.319573
796	Kota Bukit Tinggi	Sumbar	2013	6898.2	3.11442e+06	189080	466799	1.64376e+06	211645	1.75617e+06	4.15295e+07	0.054118	6400	0.371365
797	Kota Bukit Tinggi	Sumbar	2014	17553.2	3.35532e+06	275115	511355	1.72664e+06	270242	1.58842e+06	4.33071e+07	0.0498294	6004	0.338187
798	Kota Bukit Tinggi	Sumbar	2015	15086.5	3.33255e+06	233863	538467	185066	173003	1.88249e+06	4.5165e+07	0.0533351	6540	0.340127
799	Kota Bukit Tinggi	Sumbar	2016	6201.84	4.39265e+06		571734	1.71292e+06	310482	1.95613e+06	4.71852e+07	0.0546045	6810	0.329315
800	Kota Bukit Tinggi	Sumbar	2017	10376.2	3.55593e+06	392754	807356	1.17828e+06	339674	1.93552e+06	4.91771e+07	0.0532318	6750	0.313333
801	Kota Bukit Tinggi	Sumbar	2018	11319.1	3.50128e+06	462528	791539	1.2454e+06	514569	1.89348e+06	5.1283e+07	0.0490748	6320	0.33732
802	Kota Bukit Tinggi	Sumbar	2019	13949.2	3.54957e+06	602041	855655	1.47661e+06	541565	1.92897e+06	5.34639e+07	0.045881	6000	0.266531
803	Kota Bukit Tinggi	Sumbar	2020	14682.5	3.23249e+06	445727	633558	1.43176e+06	1.39894e+06	1.84235e+06		0.0452823	6010	0.265398
804	Kota Padang	Sumbar	2010	7670.94	755515	52010.3	139471	616298	86378.3	351992	3.46979e+07	0.0631072	52800	0.295951
805	Kota Padang	Sumbar	2011	10526.5	836659	62837.5	176260	697442	102129	372314	3.62967e+07	0.0598608	50900	0.304314
806	Kota Padang	Sumbar	2012	24638.8	1.00982e+06	74267.6	219424	812670	109672	484136	3.81317e+07	0.053046	45800	0.327558
807	Kota Padang	Sumbar	2013	12244.1	1.14423e+06	93355.3	272476	828560	123091	547995	4.00843e+07	0.0504181	44200	0.364868
808	Kota Padang	Sumbar	2014	24084.1	1.19263e+06	64371.5	354870			598324	4.21152e+07	0.0457529	40700	0.331295
809	Kota Padang	Sumbar	2015	26535.2	1.1884e+06	55436.2	410470	74240.9	93254.9	612191	4.42004e+07	0.0492347	44430	0.350298
810	Kota Padang	Sumbar	2016	24892.3	1.22414e+06	281256	428349	988370	230258	664843	4.6384e+07	0.0465153	42560	0.350009
811	Kota Padang	Sumbar	2017	28600.7	1.18701e+06	209000	591852	695075	282128	704332	4.86323e+07	0.0471947	43750	0.337959
812	Kota Padang	Sumbar	2018	71838.4	1.17171e+06	280085	519574	783181	337798	273414	5.09879e+07	0.0468954	44040	0.34404
813	Kota Padang	Sumbar	2019	64918.1	1.23708e+06	316316	574325	832662	328964	812985	5.3325e+07	0.0446328	42440	0.311622
814	Kota Padang	Sumbar	2020	47525.9	1.10309e+06	290411	519536	714492	335246	630827		0.0438268	42170	0.312146
815	Kota Pariaman	Sumbar	2010	5754.37	2.98432e+06	242970	187673	1.50658e+06	315165	1.73339e+06	2.98709e+07	0.0592604	4700	0.289463
816	Kota Pariaman	Sumbar	2011	16580.4	3.26847e+06	273011	211975	1.87726e+06	332936	1.94853e+06	3.13246e+07	0.0559521	4500	0.349306
817	Kota Pariaman	Sumbar	2012	16743.3	3.6718e+06	331560	215687	1.9403e+06	379303	1.60079e+06	3.29587e+07	0.0503061	4100	0.382089
818	Kota Pariaman	Sumbar	2013	9871.98	4.15148e+06	408673	249763	2.30555e+06	439230	2.18779e+06	3.4635e+07	0.0532456	4400	0.400783
819	Kota Pariaman	Sumbar	2014	25296	4.61974e+06	459735	319075			2.17092e+06	3.64299e+07	0.0513934	4297	0.30055
820	Kota Pariaman	Sumbar	2015	21838.5	4.60099e+06	585601	352941	433072	247962	2.44624e+06	3.81577e+07	0.0540675	4580	0.331334
821	Kota Pariaman	Sumbar	2016	9026.19	4.93245e+06	1.12892e+06	346370	2.23388e+06	560558	3.55777e+06	3.99826e+07	0.0521642	4470	0.337963
822	Kota Pariaman	Sumbar	2017	15190.2	4.79394e+06	988024	356529	1.547e+06	644866	3.68691e+06	4.18411e+07	0.0518368	4490	0.301145
823	Kota Pariaman	Sumbar	2018	16667.8	4.73879e+06	948314	367623	1.49238e+06	790657	2.31188e+06	4.37302e+07	0.0502134	4400	0.316502
824	Kota Pariaman	Sumbar	2019	20611.9	4.83728e+06	1.00005e+06	414291	1.71937e+06	1.02417e+06	3.41283e+06	4.57198e+07	0.0474571	4200	0.300448
825	Kota Pariaman	Sumbar	2020	21797.5	4.35396e+06	965165	368692	1.59618e+06	1.10422e+06	3.24957e+06		0.0409387	3660	0.310236
826	Bengkalis	Riau	2010	4.37615e+06		20305.7	212882	458122	121222	1.79654e+06	1.71033e+08	0.0824952	41300	0.243644
827	Bengkalis	Riau	2011	4.96695e+06	358244	27801.8	409512	1.5058e+06	335575	2.67223e+06	1.83452e+08	0.0694991	35000	0.314321
828	Bengkalis	Riau	2012	5.90686e+06	163208	78696.8	396581	1.60111e+06	412052	2.89432e+06	1.7678e+08	0.0687346	35700	0.374013
829	Bengkalis	Riau	2013	3.41028e+06	60354.5	14281.4	344120			3.40963e+06	1.68376e+08	0.0759588	40100	0.336821
830	Bengkalis	Riau	2014	4.91807e+06	159992	49993.8	472541			3.22824e+06	1.59501e+08	0.0723974	38815	0.328498
831	Bengkalis	Riau	2015	1.92297e+06			475911	133865	154738	4.11603e+06	1.5294e+08	0.0735312	40000	0.308394
832	Bengkalis	Riau	2016	1.97574e+06		123826	360763	165354	32844.2	52904	1.47065e+08	0.0679557	37490	0.285835
833	Bengkalis	Riau	2017	1.46026e+06	617211	91940	486272	1.61381e+06	583720	2.98847e+06	1.4268e+08	0.0683085	38190	0.320636
834	Bengkalis	Riau	2018	1.44483e+06	609420	324607	563873	1.50007e+06	763978	1.66211e+06	1.38661e+08	0.0620068	35110	0.272036
835	Bengkalis	Riau	2019	1.99949e+06	651425	458855	394842	1.74228e+06	803024	3.39485e+06	1.34462e+08	0.0625302	35830	0.288371
836	Bengkalis	Riau	2020	1.17149e+06	584595	359217	434782	1.37391e+06	866577	2.43447e+06		0.0637868	36960	0.280307
837	Indragiri Hulu	Riau	2010	1.21774e+06	602324	39386.4	104981	106123	32712.1	717983	5.78124e+07	0.0889385	32500	0.275584
838	Indragiri Hulu	Riau	2011	1.16067e+06	1.17474e+06	30504.1	125919	843176	164603	892717	5.9795e+07	0.07391	27500	0.260585
839	Indragiri Hulu	Riau	2012	1.38095e+06	1.53182e+06	37895.9	149417	965221	232553	1.62607e+06	6.27847e+07	0.072952	28000	0.29418
840	Indragiri Hulu	Riau	2013	806196	1.49848e+06	37071	184481	43878.3	24616.1	1.51553e+06	6.51729e+07	0.0754421	29600	0.281248
841	Indragiri Hulu	Riau	2014	1.2987e+06	1.57437e+06	29742.4	278941	1.28956e+06	327302	1.66804e+06	6.73122e+07	0.0733298	29398	0.30733
842	Indragiri Hulu	Riau	2015	533593	1.39401e+06	118038	202168	144242	127685	1.39388e+06	6.40247e+07	0.0772536	31630	0.341431
843	Indragiri Hulu	Riau	2016	410369	1.50785e+06	380800	236409	1.08894e+06	448584	1.501e+06	6.50621e+07	0.0711699	29730	0.336844
844	Indragiri Hulu	Riau	2017	361440	1.4798e+06	466690	374893	1.03834e+06	440582	988136	6.63696e+07	0.0690777	29420	0.293179
845	Indragiri Hulu	Riau	2018	373309	1.49011e+06	374343	257875	990736	470477	1.08237e+06	6.74136e+07	0.0627284	27220	0.314588
846	Indragiri Hulu	Riau	2019	524509	1.5605e+06	514936	269312	1.10023e+06	478682	1.70692e+06	6.87095e+07	0.0603455	26660	0.295007
847	Indragiri Hulu	Riau	2020	300513	1.4131e+06	374192	256987	1.01624e+06	483896	1.1238e+06		0.0593063	26660	0.275538
848	Kampar	Riau	2010	1.15794e+06	194354	58605.5	145864	749573	150152	1.03995e+06	5.51257e+07	0.104453	72300	0.252427
849	Kampar	Riau	2011	1.16522e+06	619862	40580.9	136255	233497	48947.8	1.04628e+06	5.58528e+07	0.0860474	61200	0.386169
850	Kampar	Riau	2012	1.51156e+06	776793	39841.9	150069	941932	162165	997513	5.73052e+07	0.0849345	62300	0.375794
851	Kampar	Riau	2013	938070	910381	54703.5	209549	1.0809e+06	210371	1.16905e+06	5.93226e+07	0.0910568	68600	0.339956
852	Kampar	Riau	2014	1.53836e+06	960439	63059	243999	2.43745e+06	544440	1.31864e+06	5.98002e+07	0.0874477	67612	0.325855
853	Kampar	Riau	2015	591993	847169	147968	279163	67509.6	104007	1.35606e+06	5.89281e+07	0.0910713	72220	0.341926
854	Kampar	Riau	2016	429071	888003	377273	199782	1.20635e+06	277046	597111	5.91092e+07	0.0832778	67680	0.283069
855	Kampar	Riau	2017	385694	875334	360636	380151	1.04324e+06	369516	1.03502e+06	5.94415e+07	0.0796865	66330	0.324985
856	Kampar	Riau	2018	438845	909059	358393	269956	983202	343387	751616	5.91963e+07	0.0813771	69320	0.292937
857	Kampar	Riau	2019	608804	942736	463468	301777	1.07081e+06	418212	1.38282e+06	6.01186e+07	0.0766946	66810	0.299675
858	Kampar	Riau	2020	338415	859468	404168	276399	1.00274e+06	467195	1.12332e+06		0.0733534	65300	0.305597
859	Indragiri Hilir	Riau	2010	725977	541617	36137.3	76044.6	502631	105723	486842	4.22471e+07	0.093065	62400	0.249703
860	Indragiri Hilir	Riau	2011	709133	848117	97281.2	80455.4	736726	122455	671787	4.49639e+07	0.0781183	52800	0.31322
861	Indragiri Hilir	Riau	2012	833830	963721	81351.6	85761.8	611309	108349	504306	4.85274e+07	0.0795365	53800	0.330204
862	Indragiri Hilir	Riau	2013	470911	1.12765e+06	72371.3	117445			992438	5.13278e+07	0.0790629	54200	0.329737
863	Indragiri Hilir	Riau	2014	757420	1.22062e+06	71862.3	152103	3219.01	21451.7	1.90536e+06	5.41576e+07	0.0754246	52391	0.325776
864	Indragiri Hilir	Riau	2015	288758	1.19524e+06	201679	186279	116083	147074	1.13804e+06	5.45481e+07	0.0807834	56850	0.325855
865	Indragiri Hilir	Riau	2016	236498	1.25997e+06	383195	185745	757007	344342	1.12098e+06	5.63655e+07	0.0796876	56820	0.300788
866	Indragiri Hilir	Riau	2017	211297	1.24058e+06	304331	297390	790272	428006	1.2631e+06	5.8165e+07	0.0767064	55400	0.305913
867	Indragiri Hilir	Riau	2018	235580	1.25596e+06	302242	215317	744468	466850	836741	5.95039e+07	0.0703039	51420	0.311071
868	Indragiri Hilir	Riau	2019	256610	1.33893e+06	370649	207597	779499	529059	1.08662e+06	6.12167e+07	0.0652041	48290	0.302616
869	Indragiri Hilir	Riau	2020	289594	1.18006e+06	348031	241340	776240	593851	999378		0.0590681	44290	0.310358
870	Kuantan Singingi	Riau	2010	1.33418e+06	845929	115215	72391	886279	150853	1.43596e+06	5.73468e+07	0.125122	36700	0.262703
871	Kuantan Singingi	Riau	2011	1.38817e+06	1.46418e+06	67552.3	85293	1.10837e+06	178069	1.30817e+06	5.92853e+07	0.105614	31100	0.328138
872	Kuantan Singingi	Riau	2012	1.68893e+06	1.64152e+06	90581.4	119503	1.07101e+06	225421	1.54669e+06	6.11545e+07	0.104748	31700	0.368549
873	Kuantan Singingi	Riau	2013	1.00447e+06	1.8558e+06	5025.98	150863			1.89725e+06	6.36626e+07	0.113133	34700	0.349346
874	Kuantan Singingi	Riau	2014	1.59872e+06	1.99222e+06	39167.6	198632			2.08769e+06	6.60862e+07	0.107923	33523	0.310214
875	Kuantan Singingi	Riau	2015	657645	1.91805e+06	66285.8	224115	90279.8	129116	2.14684e+06	6.39211e+07	0.108503	34100	0.356603
876	Kuantan Singingi	Riau	2016	515093	1.88927e+06	442358	195563	132659	35493.9	105445	6.56313e+07	0.0981962	31220	0.344101
877	Kuantan Singingi	Riau	2017	456458	1.86979e+06	584576	336311	1.58262e+06	426690	1.93196e+06	6.78202e+07	0.0994658	31950	0.318374
878	Kuantan Singingi	Riau	2018	498746	1.90671e+06	630430	287374	1.50013e+06	489720	1.43546e+06	7.0276e+07	0.0989479	32100	0.321341
879	Kuantan Singingi	Riau	2019	501390	2.00298e+06	816878	240060	1.63626e+06	594631	2.12364e+06	7.2847e+07	0.0953818	31220	0.316991
880	Kuantan Singingi	Riau	2020	600984	1.82984e+06	571737	224039	1.38416e+06	598106	2.00932e+06		0.0888881	29340	0.291198
881	Pelalawan	Riau	2010	1.4555e+06	629262	50499.6	126009	627676	190837	1.15219e+06	7.89451e+07	0.145766	44400	0.277526
882	Pelalawan	Riau	2011	1.35783e+06	1.10349e+06	54467.3	141561	687183	234506	1.44431e+06	7.71318e+07	0.114099	37600	0.354129
883	Pelalawan	Riau	2012	1.61052e+06	1.23885e+06	78786.9	163679	969346	231611	1.59998e+06	7.71206e+07	0.11269	38300	0.410415
884	Pelalawan	Riau	2013	912716	1.37151e+06	34493.7	199447			1.6741e+06	7.72981e+07	0.121716	43600	0.328583
885	Pelalawan	Riau	2014	1.37902e+06	1.42194e+06	37046	228722	1.08514e+06	276617	1.83302e+06	7.78785e+07	0.113106	42666	0.336289
886	Pelalawan	Riau	2015	533714	1.30719e+06	197336	274780	258395	121989	1.93731e+06	7.57964e+07	0.119726	47530	0.307997
887	Pelalawan	Riau	2016	516458	1.42947e+06	347334	256475	1.15083e+06	368736	1.84676e+06	7.42304e+07	0.108623	45350	0.319137
888	Pelalawan	Riau	2017	493965	1.36321e+06	341526	414343	962195	400702	1.48398e+06	7.35243e+07	0.101188	44400	0.285271
889	Pelalawan	Riau	2018	433913	1.32514e+06	320749	296666	851958	360490	967750	7.26485e+07	0.0961196	44290	0.2831
890	Pelalawan	Riau	2019	568653	1.33419e+06	381167	321932	930457	436794	1.35389e+06	7.1908e+07	0.0950743	45980	0.280132
891	Pelalawan	Riau	2020	319901	1.18625e+06	280997	286725	918030	490209	1.47526e+06		0.0904799	45880	0.324618
892	Rokan Hulu	Riau	2010	865319	447737	92350.6	58229	74341.9	72591	1.31682e+06	3.39106e+07	0.130409	62400	0.279893
893	Rokan Hulu	Riau	2011	837990	740510	8541.27	67530.2			880137	3.42173e+07	0.104126	52800	0.344139
894	Rokan Hulu	Riau	2012	1.0034e+06	846151	32870.4	103953	578010	192694	917470	3.52461e+07	0.102863	53800	0.345064
895	Rokan Hulu	Riau	2013	573381	969517	34659.1	104233			1.23497e+06	3.58746e+07	0.109811	59900	0.328215
896	Rokan Hulu	Riau	2014	898710	1.00518e+06	18612	159856			1.1211e+06	3.66293e+07	0.102525	58293	0.279249
897	Rokan Hulu	Riau	2015	347067	963655	81597.3	124897	63936.9	88098.3	1.1238e+06	3.58377e+07	0.109307	64740	0.293238
898	Rokan Hulu	Riau	2016	266742	1.03998e+06	289453	155421			572.335	3.60739e+07	0.109365	67420	0.309626
899	Rokan Hulu	Riau	2017	230495	999520	261475	311354	765037	290482	1.08483e+06	3.65525e+07	0.107984	69240	0.284071
900	Rokan Hulu	Riau	2018	244692	981815	352543	128651	481448	216113	638467	3.66401e+07	0.108462	72280	0.297882
901	Rokan Hulu	Riau	2019	338659	1.00227e+06	360073	231487	777175	313372	1.16277e+06	3.70053e+07	0.104332	72210	0.306252
902	Rokan Hulu	Riau	2020	203498	901064	302506	140659	711215	286627	943996		0.102113	73350	0.313564
903	Rokan Hilir	Riau	2010	1.94662e+06		29164.1	105384	485444	150084	1.68516e+06	7.20671e+07	0.0928895	51700	0.259444
904	Rokan Hilir	Riau	2011	1.82476e+06	323891	24987.6	110115			1.31848e+06	6.99079e+07	0.076251	43800	0.30091
905	Rokan Hilir	Riau	2012	2.21906e+06	476894	51402.9	112125	636301	216024	2.01815e+06	7.02825e+07	0.0752866	44600	0.360544
906	Rokan Hilir	Riau	2013	1.3338e+06	637717	64586.6	136053	771895	235639	1.74186e+06	6.9934e+07	0.0778971	47500	0.317532
907	Rokan Hilir	Riau	2014	2.34586e+06	660014	18936.6	137338			1.35171e+06	7.12844e+07	0.0734432	46066	0.284355
908	Rokan Hilir	Riau	2015	883543	497171	155961	172694	235081	98087.5	1.55439e+06	6.97446e+07	0.0762084	49130	0.349885
909	Rokan Hilir	Riau	2016	663284	523978	362528	143308				6.92334e+07	0.0791252	52400	0.301453
910	Rokan Hilir	Riau	2017	598393	535783	240439	258908	683436	248674	1.1428e+06	6.85288e+07	0.0782594	53190	0.281746
911	Rokan Hilir	Riau	2018	718492	2.25012e+06		154978	726215	258021	750828	6.67306e+07	0.0701646	48920	0.322495
912	Rokan Hilir	Riau	2019	1.00973e+06	645409	353816	163124	756393	318542	1.4863e+06	6.54579e+07	0.0696994	49800	0.305842
913	Rokan Hilir	Riau	2020	574858	669038	386952	150021	730308	350461	1.41516e+06		0.0667548	48850	0.281433
914	Siak	Riau	2010	3.21275e+06		38588	693496			1.86229e+06	1.3875e+08	0.0648924	24600	0.295669
915	Siak	Riau	2011	3.02936e+06	78906.9	26719.4	505437	1.01034e+06	280037	2.26864e+06	1.33629e+08	0.0530937	20800	0.316603
916	Siak	Riau	2012	3.60861e+06	414045	38886.2	857734	936228	342374	2.13138e+06	1.32369e+08	0.0524632	21200	0.393297
917	Siak	Riau	2013	2.113e+06	654653	42580.6	837426			2.26097e+06	1.25607e+08	0.0557293	23200	0.366879
918	Siak	Riau	2014	3.39713e+06	644533	32900	723135			2.56928e+06	1.20941e+08	0.0525999	22539	0.29497
919	Siak	Riau	2015	1.29402e+06	419698	50801.6	810455	156512	141551	2.46333e+06	1.17292e+08	0.0562788	24810	0.35167
920	Siak	Riau	2016	945660	549463	412843	362708	142407	115519	343402	1.14534e+08	0.0548723	24860	0.310548
921	Siak	Riau	2017	798691	568771	330676	574636	1.10303e+06	467156	1.06433e+06	1.12565e+08	0.0576476	26830	0.293862
922	Siak	Riau	2018	884031	676752	306498	608447	1.13588e+06	479094	1.19153e+06	1.10899e+08	0.0540331	25810	0.300026
923	Siak	Riau	2019	1.21354e+06	764482	441132	539529	1.02361e+06	485603	1.41428e+06	1.09755e+08	0.04998	24490	0.297693
924	Siak	Riau	2020	681719	723576	476991	529569	1.19463e+06	654777	1.32673e+06		0.0505377	25380	0.278898
925	Kepulauan Meranti	Riau	2010	2.11888e+06		34229.8	74728.3	677146	185557	955422	4.98288e+07	0.426731	75100	0.24117
926	Kepulauan Meranti	Riau	2011	2.44111e+06	1.35756e+06	255999	149822	1.21119e+06	287059	2.1336e+06	5.29546e+07	0.359314	63600	0.32122
927	Kepulauan Meranti	Riau	2012	3.35754e+06	1.7012e+06	27542	181716	1.25574e+06	312760	2.45788e+06	5.63379e+07	0.364892	64800	0.30292
928	Kepulauan Meranti	Riau	2013	1.92356e+06	1.91282e+06	76405.8	224743			2.75578e+06	5.82973e+07	0.357864	64000	0.261122
929	Kepulauan Meranti	Riau	2014	3.01838e+06	2.06382e+06	10810.8	349376			3.40292e+06	6.05337e+07	0.339467	61068	0.295268
930	Kepulauan Meranti	Riau	2015	1.28117e+06	1.91835e+06	283185	302755	456373	281023	3.22308e+06	6.1854e+07	0.340374	61640	0.254882
931	Kepulauan Meranti	Riau	2016	1.13344e+06	2.04055e+06	583838	287748				6.3458e+07	0.308424	56180	0.283718
932	Kepulauan Meranti	Riau	2017	793464	2.04802e+06	848117	441584	1.27474e+06	643838	2.73552e+06	6.51599e+07	0.289421	53050	0.292097
933	Kepulauan Meranti	Riau	2018	876033	2.18811e+06	861060	368854	1.35431e+06	805180	2.01592e+06	6.73842e+07	0.277537	51170	0.245175
934	Kepulauan Meranti	Riau	2019	1.23938e+06	2.3029e+06	1.0503e+06	426246	1.38765e+06	888208	3.28434e+06	6.87529e+07	0.268926	49890	0.302373
935	Kepulauan Meranti	Riau	2020	804308	2.19284e+06	1.14657e+06	369106	1.49956e+06	909673	2.95791e+06		0.252372	47100	0.271026
936	Kota Pekanbaru	Riau	2010	428664	310379	12753.2	175608	528140	49882.3	433943	4.88781e+07	0.0423017	38200	0.346994
937	Kota Pekanbaru	Riau	2011	433808	526035	18759.6	240228			665565	5.11862e+07	0.0347593	32300	0.33516
938	Kota Pekanbaru	Riau	2012	529454	649224	24974	322986	673987	67162.7	563948	5.36927e+07	0.0343298	32900	0.36772
939	Kota Pekanbaru	Riau	2013	309543	749596	23121.3	376695	758183	83665.3	843373	5.52127e+07	0.0330058	32500	0.395038
940	Kota Pekanbaru	Riau	2014	485164	800804	33844.5	435556			992100	5.75372e+07	0.03192	32286	0.374928
941	Kota Pekanbaru	Riau	2015	188450	747903	24019.5	474427	2795.9	58293.4	982782	5.92404e+07	0.0325204	33760	0.399625
942	Kota Pekanbaru	Riau	2016	151615	741468	172004	452796	728284	126103	700506	6.10908e+07	0.0305195	32490	0.375525
943	Kota Pekanbaru	Riau	2017	131353	718894	188034	639240	689736	198510	758218	6.30693e+07	0.0303275	33090	0.34378
944	Kota Pekanbaru	Riau	2018	140471	714308	190567	530454	612737	179691	451220	6.49287e+07	0.0282989	31620	0.351114
945	Kota Pekanbaru	Riau	2019	137370	751075	203839	621090	582163	207322	905878	6.72004e+07	0.025014	28600	0.363303
946	Kota Pekanbaru	Riau	2020	167340	693556	164935	528703	539195	221457	812864		0.0260036	30400	0.345326
947	Kota Dumai	Riau	2010	1.64903e+06	343921	13565.1	218368			951124	7.03475e+07	0.0646815	16500	0.312888
948	Kota Dumai	Riau	2011	1.6089e+06	958711	15965.7	436269			1.07891e+06	7.18667e+07	0.0538642	14000	0.360548
949	Kota Dumai	Riau	2012	1.92293e+06	1.11588e+06		430546	960018	504780	1.44555e+06	7.26745e+07	0.0529807	14200	0.362445
950	Kota Dumai	Riau	2013	1.13051e+06	1.25904e+06		574507	1.10393e+06	549416	1.65205e+06	7.4002e+07	0.0499838	13700	0.351248
951	Kota Dumai	Riau	2014	1.77589e+06	1.28464e+06		547014	1.19015e+06	669580	1.93293e+06	7.371e+07	0.0486382	13624	0.329622
952	Kota Dumai	Riau	2015	696269	1.20033e+06	15689.1	568373	169886	204322	1.30815e+06	7.36201e+07	0.0523487	14970	0.380456
953	Kota Dumai	Riau	2016	559745	1.39125e+06	323521	660346	237703	139383	375425	7.50726e+07	0.0471381	13760	0.345546
954	Kota Dumai	Riau	2017	488911	1.37296e+06	546103	891932	1.29177e+06	930352	1.31305e+06	7.68862e+07	0.0454579	13530	0.320755
955	Kota Dumai	Riau	2018	522685	1.4085e+06	548420	922065	1.07791e+06	910784	756830	7.93584e+07	0.0368951	11190	0.339324
956	Kota Dumai	Riau	2019	513818	1.48153e+06	625949	944329	1.19041e+06	1.13637e+06	1.33469e+06	8.23791e+07	0.0354585	10950	0.360909
957	Kota Dumai	Riau	2020	628729	1.34989e+06	647328	1.20574e+06	1.12494e+06	1.19773e+06	1.61216e+06		0.0314483	9880	0.360135
958	Batanghari	Jambi	2010	260221	1.16967e+06	164104	91626.2	693813	171771	802724	2.94594e+07	0.101442	24600	0.247735
959	Batanghari	Jambi	2011	262987	1.39984e+06	127587	145057	860206	267796	1.01593e+06	3.18136e+07	0.0966254	23800	0.319855
960	Batanghari	Jambi	2012	336020	1.71102e+06	128002	148870	961983	280116	1.24287e+06	3.39445e+07	0.102367	25600	0.287457
961	Batanghari	Jambi	2013	216301	2.00039e+06	195847	199552	1.0635e+06	324817	1.77845e+06	3.5649e+07	0.104458	26500	0.292044
962	Batanghari	Jambi	2014	291566	2.04989e+06	109677	275306	1.08915e+06	333216	1.59238e+06	3.77871e+07	0.10533	27091	0.294089
963	Batanghari	Jambi	2015	166794	1.9874e+06	50181.9	264457	142536	154108	1.6977e+06	3.89068e+07	0.107815	28100	0.261128
964	Batanghari	Jambi	2016	169711	2.31496e+06	450192	278582	3.59476e+06	1.39609e+06	5.14982e+06	4.02587e+07	0.10758	28390	0.302568
965	Batanghari	Jambi	2017	178118	2.26893e+06	681173	329359	1.2159e+06	519245	2.1779e+06	4.17176e+07	0.10297	27490	0.245121
966	Batanghari	Jambi	2018	220734	2.24376e+06	526858	366004	1.18535e+06	594024	1.56852e+06	4.32727e+07	0.10205	27550	0.298251
967	Batanghari	Jambi	2019	345827	2.29915e+06	586692	335561	1.27549e+06	668073	2.42877e+06	4.4937e+07	0.0972226	26530	0.312209
968	Batanghari	Jambi	2020	147632	2.06761e+06	645484	378328	1.24289e+06	775001	1.90226e+06		0.0963325	26540	0.317367
969	Bungo	Jambi	2010	243167	1.02283e+06	182814	150455	724469	272122	680360	2.47831e+07	0.0567524	17300	0.261654
970	Bungo	Jambi	2011	234478	1.21274e+06	155538	194145	872675	280422	603664	2.66142e+07	0.0534067	16700	0.342107
971	Bungo	Jambi	2012	294530	1.42338e+06	125461	200485	856140	310874	798502	2.84906e+07	0.05614	18000	0.353329
972	Bungo	Jambi	2013	183267	1.59476e+06	165445	244236	995487	351556	1.23732e+06	3.03523e+07	0.0526837	17300	0.330094
973	Bungo	Jambi	2014	259222	1.72336e+06	181788	318209	1.04799e+06	391718	1.12109e+06	3.16409e+07	0.0515461	17336	0.345486
974	Bungo	Jambi	2015	157803	1.68846e+06	190214	305949	137466	104983	1.24592e+06	3.25333e+07	0.0567277	19520	0.352593
975	Bungo	Jambi	2016	128024	1.82346e+06	427189	326301	978818	520151	1.2373e+06	3.36153e+07	0.0595661	20960	0.337062
976	Bungo	Jambi	2017	149089	1.76868e+06	545492	509285	925184	617130	1.47167e+06	3.47314e+07	0.0578715	20810	0.340547
977	Bungo	Jambi	2018	177634	1.73211e+06	525572	364529	935216	619671	1.12487e+06	3.56383e+07	0.0574919	21110	0.324897
978	Bungo	Jambi	2019	221656	1.75069e+06	529582	374436	899295	696823	1.73389e+06	3.64504e+07	0.0556875	20870	0.327022
979	Bungo	Jambi	2020	185579	1.56965e+06	464449	329922	890751	618517	1.58315e+06		0.0577279	22070	0.309693
980	Merangin	Jambi	2010	169458	1.05273e+06	137291	75588	545658	147271	692154	1.83777e+07	0.0815108	27300	0.268845
981	Merangin	Jambi	2011	185129	1.21889e+06	135754	116134	792218	204382	802730	1.93588e+07	0.0773291	26400	0.323078
982	Merangin	Jambi	2012	223622	1.46532e+06	134140	86577.3	787489	177622	947186	2.0224e+07	0.0816535	28400	0.325229
983	Merangin	Jambi	2013	150619	1.59605e+06	146329	125378	842622	209212	1.18878e+06	2.11465e+07	0.0934767	33100	0.329336
984	Merangin	Jambi	2014	185141	1.75925e+06	136961	186571			1.33091e+06	2.22613e+07	0.094115	33899	0.331434
985	Merangin	Jambi	2015	102440	1.75262e+06	365929	210063	112267	127310	1.41418e+06	2.30859e+07	0.0976482	35770	0.358073
986	Merangin	Jambi	2016	103580	1.95948e+06	650785	152801	1.04961e+06	443262	1.64777e+06	2.41514e+07	0.099112	36890	0.333005
987	Merangin	Jambi	2017	106566	1.9022e+06	517650	229429	1.04784e+06	445255	1.826e+06	2.51025e+07	0.093886	35480	0.303475
988	Merangin	Jambi	2018	122683	1.87454e+06	510098	232879	986698	501625	1.189e+06	2.60129e+07	0.0885313	33950	0.346092
989	Merangin	Jambi	2019	132052	1.90866e+06	600830	272958	1.07017e+06	558242	1.72811e+06	2.68447e+07	0.0845401	32880	0.306761
990	Merangin	Jambi	2020	140505	1.69179e+06	569652	254513	956142	621791	1.68351e+06		0.0860534	33920	0.319252
991	Tanjungjabung Barat	Jambi	2010	1.32145e+06	750340		77864.1			1.20911e+06	7.04976e+07	0.110648	31000	0.298166
992	Tanjungjabung Barat	Jambi	2011	1.44484e+06	975068		141731	716271	216271	1.23081e+06	7.42782e+07	0.104711	30000	0.337347
993	Tanjungjabung Barat	Jambi	2012	1.69814e+06	1.1255e+06	12812.5	152476	792299	319077	1.33322e+06	7.63949e+07	0.110344	32300	0.332522
994	Tanjungjabung Barat	Jambi	2013	1.1457e+06	1.2986e+06	11877	182886	841723	368085	1.98673e+06	7.91616e+07	0.11681	34900	0.308096
995	Tanjungjabung Barat	Jambi	2014	1.21845e+06	1.41016e+06	1773.44	248595	879191	371808	2.43903e+06	8.25162e+07	0.117013	35677	0.331961
996	Tanjungjabung Barat	Jambi	2015	615762	1.24191e+06	17585.3	218839	79200.9	167524	1.76999e+06	8.39179e+07	0.125758	39100	0.35926
997	Tanjungjabung Barat	Jambi	2016	958242	1.60342e+06	350614	271248	853405	387026	1.58334e+06	8.50335e+07	0.117546	37240	0.329925
998	Tanjungjabung Barat	Jambi	2017	913806	1.57069e+06	375128	306267	787792	389353	2.4244e+06	8.73158e+07	0.112642	36330	0.288862
999	Tanjungjabung Barat	Jambi	2018	1.03843e+06	1.54249e+06	434770	310165	901694	537732	1.21323e+06	9.16475e+07	0.110494	36280	0.364883
1000	Tanjungjabung Barat	Jambi	2019	1.46642e+06	1.60565e+06	489090	360015	908825	615868	3.1574e+06	9.47094e+07	0.105171	35120	0.283342
1001	Tanjungjabung Barat	Jambi	2020	791786	1.43699e+06	509129	340588	909100	679713	2.18905e+06		0.102539	34790	0.280616
1002	Kerinci	Jambi	2010	240739	1.42215e+06	192392	132623	904545	209772	1.22809e+06	1.69439e+07	0.0782034	18000	0.226248
1003	Kerinci	Jambi	2011	259361	1.59641e+06	211591	151137			1.48871e+06	1.79674e+07	0.0752677	17400	0.308357
1004	Kerinci	Jambi	2012	327961	1.90718e+06	243547	137955	1.23063e+06	284858	1.67401e+06	1.92787e+07	0.0779887	18100	0.333653
1005	Kerinci	Jambi	2013	222163	2.15084e+06	260968	156403			1.80489e+06	2.02709e+07	0.073814	17200	0.297841
1006	Kerinci	Jambi	2014	266658	2.33059e+06	215749	237393			1.8907e+06	2.20299e+07	0.0743666	17402	0.267733
1007	Kerinci	Jambi	2015	136337	2.34519e+06	261412	299991	187345	150608	2.02947e+06	2.34737e+07	0.0815303	19150	0.321708
1008	Kerinci	Jambi	2016	157830	2.52223e+06	607421	342876	219872	79418.2	628315	2.49954e+07	0.0747237	17620	0.284327
1009	Kerinci	Jambi	2017	174311	2.48838e+06	666695	362193	918570	362563	2.6269e+06	2.64752e+07	0.0744144	17620	0.276622
1010	Kerinci	Jambi	2018	195518	2.47782e+06	652416	338453	879655	464096	2.39977e+06	2.77235e+07	0.0706082	16790	0.316268
1011	Kerinci	Jambi	2019	201502	2.56512e+06	747825	359908	1.23421e+06	585189	3.04424e+06	2.89617e+07	0.0712245	17000	0.289476
1012	Kerinci	Jambi	2020	240576	2.36997e+06	626422	340833	852850	668023	1.59651e+06		0.0729531	17480	0.275384
1013	Tebo	Jambi	2010	213368	954168	133586	53312.5	520170	176700	814975	2.00716e+07	0.0641497	19200	0.226711
1014	Tebo	Jambi	2011	239376	1.1477e+06	139223	63890.5	740598	134314	681572	2.14555e+07	0.0608237	18600	0.288487
1015	Tebo	Jambi	2012	277272	1.31608e+06	109432	86294.9	756157	147293	824143	2.2636e+07	0.0640666	20000	0.323876
1016	Tebo	Jambi	2013	178418	1.44701e+06	131673	107758			1.12213e+06	2.38822e+07	0.0690536	22000	0.299104
1017	Tebo	Jambi	2014	249723	1.56777e+06	155977	174954	1.71065e+06	403695	1.31103e+06	2.54632e+07	0.0691834	22479	0.292818
1018	Tebo	Jambi	2015	125417	1.53236e+06	147349	187445	144801	102051	1.29052e+06	2.63602e+07	0.0712166	23570	0.374194
1019	Tebo	Jambi	2016	145854	1.74167e+06	420245	180813	936590	319019	1.11415e+06	2.73033e+07	0.0683635	23040	0.318376
1020	Tebo	Jambi	2017	127223	1.69769e+06	375496	199433	808218	341039	1.42061e+06	2.83202e+07	0.0675796	23180	0.272441
1021	Tebo	Jambi	2018	158939	1.66967e+06	374257	218374	830492	373420	907827	2.92474e+07	0.0655465	22860	0.312133
1022	Tebo	Jambi	2019	169319	1.68779e+06	437714	234809	858935	438793	1.59963e+06	3.01368e+07	0.0644033	22830	0.257593
1023	Tebo	Jambi	2020	166569	1.48379e+06	387330	217826	855546	476955	1.30374e+06		0.0623832	22470	0.297119
1024	Muaro Jambi	Jambi	2010	177100	889947	136556	48773	644099	240564	615240	2.8193e+07	0.0527399	18200	0.258459
1025	Muaro Jambi	Jambi	2011	198981	1.04308e+06	125172	79348.1	719800	201510	760517	2.96793e+07	0.0691652	24600	0.256024
1026	Muaro Jambi	Jambi	2012	246540	1.25036e+06	157535	99279.5	747380	209976	926205	3.08716e+07	0.0515673	18900	0.298449
1027	Muaro Jambi	Jambi	2013	160632	1.44058e+06	141345	128635	924510	229010	1.34001e+06	3.21436e+07	0.0461198	17400	0.281307
1028	Muaro Jambi	Jambi	2014	217508	1.45564e+06	126003	158711			1.26165e+06	3.37018e+07	0.0448467	17415	0.243364
1029	Muaro Jambi	Jambi	2015	116392	1.43458e+06	126851	159493	70992.3	143629	1.18514e+06	3.45143e+07	0.0458967	18320	0.344458
1030	Muaro Jambi	Jambi	2016	117340	1.66086e+06	62119	147757	123315	37236.4	251806	3.54422e+07	0.0426966	17520	0.34491
1031	Muaro Jambi	Jambi	2017	99577.9	1.59158e+06	138588	185021	754925	334518	1.67547e+06	3.63159e+07	0.043402	18280	0.323741
1032	Muaro Jambi	Jambi	2018	113992	1.55062e+06	405676	208893	867319	349163	882775	3.72485e+07	0.0402031	17380	0.307966
1033	Muaro Jambi	Jambi	2019	178408	1.57664e+06	407139	211552	940714	396641	1.61251e+06	3.80329e+07	0.0380274	16860	0.293986
1034	Muaro Jambi	Jambi	2020	82751.9	1.38422e+06	378908	204165	881106	466025	1.48651e+06		0.0380618	17300	0.276836
1035	Sarolangun	Jambi	2010	248640	1.22589e+06	169091	76418.7	689049	168983	903022	2.77214e+07	0.0965196	23900	0.248155
1036	Sarolangun	Jambi	2011	292598	1.39053e+06	166129	124517	827155	185292	1.20753e+06	2.94368e+07	0.0910061	23100	0.408268
1037	Sarolangun	Jambi	2012	393787	1.61482e+06	198810	107725	1.00949e+06	211194	1.13968e+06	3.1146e+07	0.0953876	24800	0.381126
1038	Sarolangun	Jambi	2013	248204	1.77584e+06	172729	117642	982516	218979	1.36796e+06	3.27195e+07	0.105589	28100	0.382548
1039	Sarolangun	Jambi	2014	360912	1.88503e+06	173826	223948			1.44736e+06	3.3686e+07	0.102236	27829	0.311344
1040	Sarolangun	Jambi	2015	201179	1.8607e+06	243311	306852	28733	43001.7	1.73647e+06	3.41923e+07	0.102436	28500	0.386952
1041	Sarolangun	Jambi	2016	201652	2.06717e+06	344300	325211	1.02048e+06	356667	1.60965e+06	3.49433e+07	0.0927864	26370	0.344918
1042	Sarolangun	Jambi	2017	226172	2.00927e+06	257245	293508	1.07415e+06	488682	1.70083e+06	3.57331e+07	0.0882401	25610	0.362876
1043	Sarolangun	Jambi	2018	241806	1.97021e+06	226163	401468	1.06042e+06	505602	921638	3.66733e+07	0.0868287	25700	0.292624
1044	Sarolangun	Jambi	2019	374899	1.98589e+06	696343	313411	1.20069e+06	569159	2.18893e+06	3.79613e+07	0.0840985	25390	0.272919
1045	Sarolangun	Jambi	2020	227961	1.74571e+06	548732	227901	1.0709e+06	556033	1.69325e+06		0.0838467	25790	0.308554
1046	Tanjungjabung Timur	Jambi	2010	931987	1.16427e+06	239450	96926.7	716196	147701	1.69304e+06	6.27893e+07	0.12337	25400	0.215168
1047	Tanjungjabung Timur	Jambi	2011	929375	1.35683e+06	40127	118667	844009	136272	1.90238e+06	6.69077e+07	0.118557	24600	0.295148
1048	Tanjungjabung Timur	Jambi	2012	1.30473e+06	1.70488e+06	88368.8	140839	977428	171039	2.08362e+06	6.83154e+07	0.126315	26400	0.283861
1049	Tanjungjabung Timur	Jambi	2013	900728	2.04361e+06	38316.6	141559			2.26004e+06	7.09235e+07	0.134379	28300	0.284979
1050	Tanjungjabung Timur	Jambi	2014	1.01948e+06	2.15007e+06	76851.1	163554	1.22627e+06	267045	2.17544e+06	7.45511e+07	0.135758	28792	0.361385
1051	Tanjungjabung Timur	Jambi	2015	437715	2.02226e+06	515391	180061	160496	166588	2.22844e+06	7.53739e+07	0.141246	30180	0.294269
1052	Tanjungjabung Timur	Jambi	2016	349424	2.47928e+06	1.23237e+06	204052	1.2819e+06	404895	2.21226e+06	7.68668e+07	0.127348	27420	0.264079
1053	Tanjungjabung Timur	Jambi	2017	506415	2.45969e+06	788997	354169	1.38429e+06	428563	2.34996e+06	7.87569e+07	0.125567	27220	0.277019
1054	Tanjungjabung Timur	Jambi	2018	479800	2.47421e+06	901604	227125	1.39118e+06	493829	1.372e+06	8.06697e+07	0.123573	26990	0.293135
1055	Tanjungjabung Timur	Jambi	2019	682972	2.56573e+06	848721	245104	1.38691e+06	588093	2.70913e+06	8.3469e+07	0.115235	25350	0.288028
1056	Tanjungjabung Timur	Jambi	2020	382609	2.35503e+06	759420	224017	1.31187e+06	643520	2.43998e+06		0.109332	24230	0.252779
1057	Kota Jambi	Jambi	2010	109335	709427	60310.4	132539	549913	138467	516787	2.29259e+07	0.0984097	52600	0.279018
1058	Kota Jambi	Jambi	2011	118454	812877	63832.2	182256			635009	2.44496e+07	0.0935211	50800	0.359154
1059	Kota Jambi	Jambi	2012	147699	985254	72519.7	204979	741018	175867	639391	2.59007e+07	0.0989643	54600	0.35658
1060	Kota Jambi	Jambi	2013	98122.7	1.11807e+06	86639.9	266057			827508	2.76929e+07	0.0894343	50100	0.335373
1061	Kota Jambi	Jambi	2014	121757	1.19462e+06	88455.7	433804	2.71121e+06	793054	923324	2.94153e+07	0.0896892	50949	0.32773
1062	Kota Jambi	Jambi	2015	60895.3	1.15994e+06	185973	458151	62161.4	76456.9	945612	3.04911e+07	0.0963603	55510	0.388348
1063	Kota Jambi	Jambi	2016	65513.8	1.24692e+06	595669	492771	877199	269893	993679	3.22715e+07	0.088451	51610	0.384804
1064	Kota Jambi	Jambi	2017	69366.6	1.20917e+06	321223	672145	775777	399869	1.06045e+06	3.33505e+07	0.0881019	52080	0.391949
1065	Kota Jambi	Jambi	2018	78331	1.19508e+06	463629	566611	739995	466002	549826	3.46988e+07	0.0846175	50610	0.330181
1066	Kota Jambi	Jambi	2019	113372	1.25245e+06	364767	650581	747009	496604	1.14489e+06	3.60459e+07	0.0809444	48950	0.339322
1067	Kota Jambi	Jambi	2020	63040.5	1.12453e+06	407709	581783	690578	519113	1.17902e+06		0.0825055	50440	0.342324
1068	Kota Sungai Penuh	Jambi	2010	544288	2.89328e+06	397950	100340	1.30934e+06	167671	1.75119e+06	3.71634e+07	0.0363113	3000	0.282736
1069	Kota Sungai Penuh	Jambi	2011	676946	3.08432e+06	605312	171922			2.32951e+06	3.95626e+07	0.0347285	2900	0.295868
1070	Kota Sungai Penuh	Jambi	2012	902074	3.50253e+06	222218	233547	1.84279e+06	268915	2.6458e+06	4.18189e+07	0.0367403	3100	0.332437
1071	Kota Sungai Penuh	Jambi	2013	606678	4.03762e+06	322335	284396	2.31092e+06	307666	3.20699e+06	4.49342e+07	0.0328149	2800	0.321835
1072	Kota Sungai Penuh	Jambi	2014	723715	4.23681e+06	313609	385060	2.26029e+06	308753	2.74712e+06	4.7972e+07	0.0334261	2882	0.341571
1073	Kota Sungai Penuh	Jambi	2015	367524	4.24773e+06	461611	416000	965337	341343	3.742e+06	5.0836e+07	0.034201	2980	0.333149
1074	Kota Sungai Penuh	Jambi	2016	423050	4.83894e+06	1.35358e+06	416415	2.40301e+06	490923	4.28206e+06	5.37718e+07	0.0312603	2750	0.32767
1075	Kota Sungai Penuh	Jambi	2017	457192	4.71801e+06	1.01632e+06	353370	1.83906e+06	634965	4.20535e+06	5.6649e+07	0.0276659	2460	0.318173
1076	Kota Sungai Penuh	Jambi	2018	516936	4.69773e+06	1.02676e+06	380059	1.90442e+06	777024	2.55109e+06	5.9092e+07	0.0275727	2480	0.301771
1077	Kota Sungai Penuh	Jambi	2019	536652	4.92685e+06	1.14904e+06	383904	1.9861e+06	934593	4.57725e+06	6.09214e+07	0.0280497	2550	0.333679
1078	Kota Sungai Penuh	Jambi	2020	628623	4.49726e+06	1.04912e+06	316665	1.73498e+06	1.07743e+06	4.01488e+06		0.0303034	2780	0.310449
1079	Lahat	Sumsel	2010	517157	960473	111347	96120.2	628351	180942	969009	2.34721e+07	0.190135	70500	0.299627
1080	Lahat	Sumsel	2011	734583	1.13257e+06	131008	186553	931741	219502	1.04288e+06	2.45151e+07	0.180254	67700	0.347684
1081	Lahat	Sumsel	2012	745541	1.35994e+06	153560	186620	1.03878e+06	288999	1.19216e+06	2.55522e+07	0.174682	66400	0.425836
1082	Lahat	Sumsel	2013	520244	1.47358e+06	171758	141575	1.12408e+06	305262	1.80919e+06	2.64974e+07	0.186671	71800	0.332858
1083	Lahat	Sumsel	2014	873130	1.58146e+06	212917	322130	1.15577e+06	342382	1.54809e+06	2.72129e+07	0.180719	70306	0.367678
1084	Lahat	Sumsel	2015	637559	1.58374e+06	151630	482116	114613	90566.6	2.10187e+06	2.75132e+07	0.179714	70670	0.338772
1085	Lahat	Sumsel	2016	411949	1.77112e+06	268779	465429	1.3594e+06	467788	2.22729e+06	2.78769e+07	0.170674	67830	0.339842
1086	Lahat	Sumsel	2017	701614	1.72952e+06	487879	283315	1.10506e+06	534187	2.43681e+06	2.88005e+07	0.167699	67330	0.35577
1087	Lahat	Sumsel	2018	906086	1.71723e+06	545951	277595	1.06739e+06	534893	2.00201e+06	2.96564e+07	0.161051	65310	0.305709
1088	Lahat	Sumsel	2019	1.27624e+06	1.76744e+06	680801	344815	1.16344e+06	668910	2.68932e+06	3.10045e+07	0.158849	65030	0.33381
1089	Lahat	Sumsel	2020	737597	1.57276e+06	493330	309755	1.12231e+06	528679	2.84619e+06		0.159122	65750	0.326913
1090	Muara Enim	Sumsel	2010	476179	672746	26852.7	118774	643043	205895	800919	3.97065e+07	0.189045	104500	0.224511
1091	Muara Enim	Sumsel	2011	677846	823701	74185.8	154580	858761	277606	797205	4.38304e+07	0.178517	100400	0.316823
1092	Muara Enim	Sumsel	2012	793864	1.01456e+06	79055.4	208844	902394	406942	1.08837e+06	4.66992e+07	0.172207	98500	0.327512
1093	Muara Enim	Sumsel	2013	582648	1.16662e+06	80001	215120	996114	343130	1.52521e+06	4.90605e+07	0.186043	108200	0.339533
1094	Muara Enim	Sumsel	2014	747089	1.00438e+06	100857	234707	945429	320272	1.37595e+06	4.98155e+07	0.179449	106050	0.353534
1095	Muara Enim	Sumsel	2015	681870	1.01663e+06	72774.6	296878	106229	117532	1.57264e+06	5.27611e+07	0.144821	86950	0.334225
1096	Muara Enim	Sumsel	2016	510895	1.10426e+06	344233	247557	930356	482386	1.56318e+06	5.54846e+07	0.135087	82350	0.332568
1097	Muara Enim	Sumsel	2017	673439	1.06881e+06	411108	366747	976822	648565	1.69705e+06	5.85669e+07	0.131391	81300	0.37612
1098	Muara Enim	Sumsel	2018	677663	1.05339e+06	375409	370280	970565	582499	1.33028e+06	6.2681e+07	0.125164	78580	0.35444
1099	Muara Enim	Sumsel	2019	1.09098e+06	1.07763e+06	403734	476271	1.05723e+06	673013	2.55838e+06	6.61265e+07	0.123662	78750	0.322714
1100	Muara Enim	Sumsel	2020	718501	949716	358363	384952	972538	713112	1.83794e+06		0.122785	79270	0.327217
1101	Musi Banyuasin	Sumsel	2010	2.21157e+06	142557	88674.9	113734	687970	334871	1.21887e+06	5.72942e+07	0.201428	113400	0.251461
1102	Musi Banyuasin	Sumsel	2011	2.45604e+06	515103	107844	140763	938887	338445	1.87908e+06	5.83849e+07	0.190082	108900	0.241803
1103	Musi Banyuasin	Sumsel	2012	2.89416e+06	562109	64185.9	166002	996708	357963	2.03774e+06	6.15813e+07	0.183451	106900	0.264334
1104	Musi Banyuasin	Sumsel	2013	2.20631e+06	761717	107171	190151	1.03333e+06	421313	2.52431e+06	6.30036e+07	0.180952	107200	0.286442
1105	Musi Banyuasin	Sumsel	2014	3.08068e+06	684138	39994.3	287238	1.14865e+06	551643	3.0029e+06	6.49256e+07	0.174542	105079	0.262769
1106	Musi Banyuasin	Sumsel	2015	1.3693e+06	214280	3234.15	297291	171847	85265.5	1.75114e+06	6.54226e+07	0.182991	111900	0.287096
1107	Musi Banyuasin	Sumsel	2016	1.63708e+06	523309	501271	272277	1.0902e+06	522245	2.10756e+06	6.5898e+07	0.172021	106780	0.261118
1108	Musi Banyuasin	Sumsel	2017	1.85942e+06	546682	638943	332507	1.06102e+06	600411	2.11638e+06	6.69356e+07	0.166849	105080	0.266194
1109	Musi Banyuasin	Sumsel	2018	1.78602e+06	580665	404525	329204	1.06809e+06	563996	1.34133e+06	6.81517e+07	0.164651	105150	0.325567
1110	Musi Banyuasin	Sumsel	2019	2.6408e+06	614195	463793	442908	1.24737e+06	766914	3.03236e+06	7.03314e+07	0.163551	105830	0.308622
1111	Musi Banyuasin	Sumsel	2020	1.85072e+06	573733	506145	540111	1.2852e+06	975293	2.3681e+06		0.160787	105380	0.320914
1112	Musi Rawas	Sumsel	2010	873774	934374	147339	119607	716081	255695	1.21802e+06	2.55999e+07	0.285625	102000	0.300252
1113	Musi Rawas	Sumsel	2011	905240	1.28865e+06	170924	180436	916330	278009	1.22249e+06	2.5517e+07	0.270264	98000	0.368962
1114	Musi Rawas	Sumsel	2012	1.09075e+06	1.4605e+06	161059	198360	859833	295345	1.60774e+06	2.53676e+07	0.261334	96200	0.33154
1115	Musi Rawas	Sumsel	2013	790230	1.69978e+06	262080	201681	953153	340621	1.8725e+06	2.64574e+07	0.264386	98800	0.305425
1116	Musi Rawas	Sumsel	2014	823806	1.1097e+06	218560	317036	801347	330777	1.59432e+06	2.80058e+07	0.255969	97009	0.284723
1117	Musi Rawas	Sumsel	2015	582495	1.50595e+06	301162	254982	78180.1	82132.7	1.73101e+06	2.90352e+07	0.150937	58010	0.287015
1118	Musi Rawas	Sumsel	2016	552577	1.64883e+06	873278	248546	110141	59810.2	251186	3.01803e+07	0.142586	55500	0.239693
1119	Musi Rawas	Sumsel	2017	545370	1.6176e+06	480210	384382	861969	459374	1.96586e+06	3.12826e+07	0.141892	55960	0.280264
1120	Musi Rawas	Sumsel	2018	598529	1.60309e+06	687665	266339	920011	747789	1.28013e+06	3.27117e+07	0.137192	54750	0.272781
1121	Musi Rawas	Sumsel	2019	823031	1.64052e+06	608125	318370	1.01731e+06	634691	2.43826e+06	3.42121e+07	0.133278	53820	0.238903
1122	Musi Rawas	Sumsel	2020	532688	1.45705e+06	617398	415786	973772	745977	2.38705e+06		0.134588	54950	0.262122
1123	Ogan Komering Ilir	Sumsel	2010	163833	742694	92001.7	46661.6	388011	110005	491817	1.734e+07	0.159717	116500	0.249306
1124	Ogan Komering Ilir	Sumsel	2011	195119	903696	89592.5	63925.1	597755	139759	692231	1.82423e+07	0.150952	111900	0.321438
1125	Ogan Komering Ilir	Sumsel	2012	228479	986915	109811	72504.3	602613	156752	792779	1.91582e+07	0.145757	109800	0.318948
1126	Ogan Komering Ilir	Sumsel	2013	169701	1.10369e+06	144846	89819.1	656558	168489	885183	2.00813e+07	0.158718	121400	0.324318
1127	Ogan Komering Ilir	Sumsel	2014	263727	1.19954e+06	114485	187553	712597	200937	787233	2.07939e+07	0.153565	119207	0.316751
1128	Ogan Komering Ilir	Sumsel	2015	135980	1.21776e+06	175233	139966	43667.5	43924.8	1.03453e+06	2.14892e+07	0.170245	134070	0.330632
1129	Ogan Komering Ilir	Sumsel	2016	117102	1.31499e+06	370377	136499	718955	305609	1.17424e+06	2.21572e+07	0.159728	127540	0.308498
1130	Ogan Komering Ilir	Sumsel	2017	146474	1.28876e+06	378151	275533	816439	287710	1.33476e+06	2.29811e+07	0.157019	127060	0.336585
1131	Ogan Komering Ilir	Sumsel	2018	155964	1.28585e+06	451111	287890	752203	288397	867152	2.38248e+07	0.152348	124860	0.330144
1132	Ogan Komering Ilir	Sumsel	2019	157438	1.30244e+06	457664	235480	782440	372139	1.51988e+06	2.47371e+07	0.149602	124140	0.279671
1133	Ogan Komering Ilir	Sumsel	2020	205249	1.15484e+06	365588	201020	822100	359921	1.60645e+06		0.146899	123340	0.302458
1134	Ogan Komering Ulu	Sumsel	2010	435942	918390		93594.8			964091	2.10447e+07	0.122801	39900	0.295758
1135	Ogan Komering Ulu	Sumsel	2011	534345	1.13704e+06	24777.8	127626	731256	236891	1.02365e+06	2.19099e+07	0.116052	38300	0.397231
1136	Ogan Komering Ulu	Sumsel	2012	606254	1.36327e+06	45357.6	123635	748825	238875	1.13129e+06	2.27462e+07	0.112207	37600	0.449443
1137	Ogan Komering Ulu	Sumsel	2013	451020	1.52162e+06	61446.6	131422	880821	285581	1.49116e+06	2.34426e+07	0.123539	42000	0.319903
1138	Ogan Komering Ulu	Sumsel	2014	698285	1.64894e+06	26863.8	230029	883038	339464	1.38637e+06	2.39635e+07	0.120061	41413	0.332648
1139	Ogan Komering Ulu	Sumsel	2015	333020	1.62545e+06	31018.3	282332	19893.7	16070.9	855087	2.4372e+07	0.131623	46040	0.356343
1140	Ogan Komering Ulu	Sumsel	2016	293976	1.79287e+06	380282	247057	938923	444802	1.54283e+06	2.50279e+07	0.132501	46970	0.346735
1141	Ogan Komering Ulu	Sumsel	2017	345823	1.75786e+06	594408	479023	226325	93782.3	355389	2.57326e+07	0.129048	46340	0.328621
1142	Ogan Komering Ulu	Sumsel	2018	366953	1.74974e+06	503721	430734	914886	547242	1.18086e+06	2.66962e+07	0.125709	45710	0.307588
1143	Ogan Komering Ulu	Sumsel	2019	530208	1.79799e+06	529909	395698	980022	628548	2.22205e+06	2.78589e+07	0.127329	46840	0.320023
1144	Ogan Komering Ulu	Sumsel	2020	359430	1.61133e+06	410950	311549	930379	662656	2.02951e+06		0.127109	47300	0.330097
1145	Banyuasin	Sumsel	2010	188751	599887	81071.9	29909			454205	1.66803e+07	0.123638	93000	0.234121
1146	Banyuasin	Sumsel	2011	236737	705304	103032	38960.5	483778	115363	485667	1.73068e+07	0.116825	89300	0.303444
1147	Banyuasin	Sumsel	2012	299000	838954	125520	87284.7	700479	143683	543662	1.80936e+07	0.112829	87600	0.310596
1148	Banyuasin	Sumsel	2013	199490	979923	186721	103216			915377	1.89211e+07	0.123178	97100	0.337134
1149	Banyuasin	Sumsel	2014	323959	1.03028e+06	140335	133647	809082	195711	1.03348e+06	1.96097e+07	0.11922	95376	0.331092
1150	Banyuasin	Sumsel	2015	178415	1.0221e+06	203470	118570	72752.6	72632.6	892765	2.04149e+07	0.124017	100640	0.323628
1151	Banyuasin	Sumsel	2016	126557	1.13127e+06	458980	126698	663662	288408	1.0596e+06	2.13312e+07	0.116695	95990	0.304303
1152	Banyuasin	Sumsel	2017	148146	1.10814e+06	350469	151128	858346	263035	1.03267e+06	2.21243e+07	0.114296	95280	0.316444
1153	Banyuasin	Sumsel	2018	148122	1.10597e+06	378178	166556	734154	312743	909349	2.29831e+07	0.112879	95290	0.343805
1154	Banyuasin	Sumsel	2019	298480	1.14616e+06	431902	234741	879845	344474	1.32967e+06	2.38859e+07	0.112973	96550	0.329065
1155	Banyuasin	Sumsel	2020	146654	1.01618e+06	394944	234607	814799	352024	1.56113e+06		0.111358	96270	0.322513
1156	Ogan Ilir	Sumsel	2010	314946	754926	95459.9	26223.7			595294	1.1758e+07	0.139785	53400	0.25021
1157	Ogan Ilir	Sumsel	2011	380950	936506	107592	56386			769091	1.24665e+07	0.132392	51300	0.330422
1158	Ogan Ilir	Sumsel	2012	460732	1.13648e+06	126723	80790.4	805282	141913	1.02148e+06	1.3306e+07	0.128024	50300	0.367454
1159	Ogan Ilir	Sumsel	2013	340218	1.30635e+06	195958	55438.2	938775	216105	1.388e+06	1.40872e+07	0.1391	55400	0.317045
1160	Ogan Ilir	Sumsel	2014	538452	1.39014e+06	183571	121490			1.28233e+06	1.48109e+07	0.134228	54205	0.317679
1161	Ogan Ilir	Sumsel	2015	267003	1.36227e+06	58142.8	104708	69239.7	69397.9	1.22331e+06	1.52667e+07	0.144096	58960	0.368675
1162	Ogan Ilir	Sumsel	2016	220497	1.50503e+06	413008	264805	598464	108632	499187	1.58458e+07	0.137538	57010	0.346614
1163	Ogan Ilir	Sumsel	2017	264126	1.47669e+06	564220	228009	995845	293679	1.78447e+06	1.64458e+07	0.135407	56840	0.345481
1164	Ogan Ilir	Sumsel	2018	279622	1.46659e+06	564428	130256	1.00049e+06	327129	1.18504e+06	1.70898e+07	0.131449	55870	0.316669
1165	Ogan Ilir	Sumsel	2019	415843	1.50341e+06	652186	200306	1.14665e+06	373988	1.90105e+06	1.7747e+07	0.132668	57060	0.347485
1166	Ogan Ilir	Sumsel	2020	295761	1.3532e+06	564400	201912	1.12285e+06	431978	1.91025e+06		0.133236	57970	0.315491
1167	Ogan Komering Ulu Timur	Sumsel	2010	194517	624744	82634.6	36091.2	415889	88426.3	410601	1.0137e+07	0.0979592	59900	0.261735
1168	Ogan Komering Ulu Timur	Sumsel	2011	231862	737114	91576.9	49454	594323	111308	506119	1.06567e+07	0.0928331	57500	0.337158
1169	Ogan Komering Ulu Timur	Sumsel	2012	272606	863436	76818	55548.2	567941	151635	582466	1.12976e+07	0.0899398	56400	0.358122
1170	Ogan Komering Ulu Timur	Sumsel	2013	202764	1.07254e+06	105666	58168.6			826294	1.19487e+07	0.103045	65400	0.328215
1171	Ogan Komering Ulu Timur	Sumsel	2014	315382	1.05996e+06	104427	97193.6	703673	216859	693351	1.24378e+07	0.101609	65254	0.317383
1172	Ogan Komering Ulu Timur	Sumsel	2015	155760	1.06825e+06	165620	98985.6	32969.9	57375.7	876410	1.30458e+07	0.112166	72840	0.319111
1173	Ogan Komering Ulu Timur	Sumsel	2016	137918	1.15786e+06	495851	105636	741860	342747	1.04508e+06	1.36964e+07	0.112601	73930	0.29876
1174	Ogan Komering Ulu Timur	Sumsel	2017	168163	1.13893e+06	347824	117120	792616	339017	1.09e+06	1.39171e+07	0.109739	72810	0.285979
1175	Ogan Komering Ulu Timur	Sumsel	2018	176302	1.14456e+06	400507	127165	780857	392014	774557	1.42289e+07	0.105405	70650	0.335801
1176	Ogan Komering Ulu Timur	Sumsel	2019	245233	1.19679e+06	412388	146303	823804	429840	1.46623e+06	1.5192e+07	0.104019	70400	0.275764
1177	Ogan Komering Ulu Timur	Sumsel	2020	248397	1.10433e+06	356495	139475	794873	417544	1.40643e+06		0.104049	71100	0.288801
1178	Ogan Komering Ulu Selatan	Sumsel	2010	372330	817190	144032	41026.8	401272	89202.2	796567	1.16095e+07	0.114896	36700	0.283562
1179	Ogan Komering Ulu Selatan	Sumsel	2011	441706	1.04225e+06	139162	42120.3	553636	118741	1.14509e+06	1.20245e+07	0.108712	35300	0.29241
1180	Ogan Komering Ulu Selatan	Sumsel	2012	518560	1.20436e+06	126842	57475.1	653970	145669	1.11967e+06	1.24803e+07	0.104949	34600	0.31603
1181	Ogan Komering Ulu Selatan	Sumsel	2013	384231	1.37307e+06	189797	68408.7	660007	161906	1.43758e+06	1.29428e+07	0.11622	38900	0.325121
1182	Ogan Komering Ulu Selatan	Sumsel	2014	583259	1.50881e+06	178510	99178			1.52843e+06	1.34691e+07	0.112479	38178	0.330374
1183	Ogan Komering Ulu Selatan	Sumsel	2015	287513	1.52186e+06	219213	111014	19985.8	76833.3	1.6705e+06	1.38939e+07	0.118085	40630	0.304581
1184	Ogan Komering Ulu Selatan	Sumsel	2016	251374	1.68749e+06	522752	102408	664580	213832	2.27038e+06	1.44267e+07	0.11022	38420	0.319028
1185	Ogan Komering Ulu Selatan	Sumsel	2017	311742	1.65834e+06	477550	253613	797957	295690	2.09358e+06	1.48915e+07	0.109456	38630	0.395381
1186	Ogan Komering Ulu Selatan	Sumsel	2018	329847	1.67475e+06	495635	120394	822464	339501	1.30176e+06	1.54776e+07	0.106047	37870	0.317333
1187	Ogan Komering Ulu Selatan	Sumsel	2019	410892	1.72421e+06	485521	159711	857545	395857	2.44224e+06	1.60816e+07	0.105017	37920	0.322539
1188	Ogan Komering Ulu Selatan	Sumsel	2020	420891	1.60899e+06	418738	128629	857107	443978	2.1925e+06		0.108225	39500	0.2715
1189	Empat Lawang	Sumsel	2010	536462	869623	137600	51096.8	496972	115095	934719	1.06819e+07	0.147123	32600	0.249774
1190	Empat Lawang	Sumsel	2011	636699	1.05852e+06	184905	82098.9	654341	154961	1.09831e+06	1.11547e+07	0.139055	31300	0.336163
1191	Empat Lawang	Sumsel	2012	749890	1.2025e+06	185298	93982.8	603872	161305	1.29165e+06	1.16792e+07	0.134404	30700	0.379954
1192	Empat Lawang	Sumsel	2013	554951	1.33096e+06	233045	104565			1.57033e+06	1.21392e+07	0.131621	30500	0.352749
1193	Empat Lawang	Sumsel	2014	843129	1.53641e+06	267706	139034	730781	350806	1.86426e+06	1.24843e+07	0.129343	30380	0.335129
1194	Empat Lawang	Sumsel	2015	418245	1.54031e+06	305440	113886	104110	150130	1.76656e+06	1.28719e+07	0.132791	31620	0.308752
1195	Empat Lawang	Sumsel	2016	359739	1.72769e+06	535779	92600.4	683195	342307	1.83451e+06	1.32825e+07	0.125012	30170	0.309808
1196	Empat Lawang	Sumsel	2017	445663	1.70239e+06	613843	281635	794903	369939	2.15956e+06	1.36095e+07	0.123981	30290	0.316998
1197	Empat Lawang	Sumsel	2018	481419	1.7179e+06	759925	130285	767087	378335	1.5644e+06	1.40177e+07	0.122126	30200	0.331258
1198	Empat Lawang	Sumsel	2019	882338	1.77046e+06	507694	166549	854945	449760	2.46483e+06	1.4343e+07	0.122617	30680	0.318194
1199	Empat Lawang	Sumsel	2020	616260	1.58149e+06	539376	133217	859987	548322	2.39336e+06		0.125912	31890	0.379549
1200	Kota Palembang	Sumsel	2010	80959.5	474512	19364.3	146065			361737	4.67562e+07	0.00796999	11700	0.336638
1201	Kota Palembang	Sumsel	2011	96094.5	528193	31986.9	234520			508962	4.90582e+07	0.00711134	10600	0.399272
1202	Kota Palembang	Sumsel	2012	112881	617199	24116.5	342838	736343	110864	377965	5.22035e+07	0.00660753	10000	0.411408
1203	Kota Palembang	Sumsel	2013	83592.9	732458	43615.8	363755	778272	131281	695778	5.45407e+07	0.00631537	9700	0.407609
1204	Kota Palembang	Sumsel	2014	126279	772324	31788.6	471108	754645	181394	662551	5.6681e+07	0.00621048	9679	0.417901
1205	Kota Palembang	Sumsel	2015	61301.8	765955	51995.7	466257	30869.2	23023.9	698690	5.91333e+07	0.00648522	10250	0.398582
1206	Kota Palembang	Sumsel	2016	53944	806534	241677	487752	754095	228809	651026	6.18027e+07	0.00621695	9960	0.373654
1207	Kota Palembang	Sumsel	2017	66989.7	782100	265721	672605	733832	272085	727235	6.47853e+07	0.0061056	9910	0.373228
1208	Kota Palembang	Sumsel	2018	71118.3	772398	293218	580048	718035	265463	475270	6.82134e+07	0.00595076	9780	0.383399
1209	Kota Palembang	Sumsel	2019	75256	810507	241481	650141	718069	305587	1.05764e+06	7.13541e+07	0.00582719	9690	0.345372
1210	Kota Palembang	Sumsel	2020	99812.1	729535	266813	614213	665256	331424	916628		0.00608431	10230	0.347071
1211	Kota Prabumulih	Sumsel	2010	729975	1.15241e+06	114839	154217	708936	298631	1.6603e+06	1.96273e+07	0.128436	21000	0.220558
1212	Kota Prabumulih	Sumsel	2011	888580	1.48851e+06	135688	193058	799177	328470	1.56208e+06	2.06e+07	0.121458	20200	0.32443
1213	Kota Prabumulih	Sumsel	2012	1.06719e+06	1.77194e+06	123511	240530	915542	424042	1.93746e+06	2.19997e+07	0.117088	19800	0.347395
1214	Kota Prabumulih	Sumsel	2013	777112	2.0526e+06	179586	297829	1.06891e+06	462264	2.42176e+06	2.28245e+07	0.112919	19400	0.281517
1215	Kota Prabumulih	Sumsel	2014	1.24294e+06	2.19693e+06	186479	367783	1.12489e+06	570915	3.02298e+06	2.49762e+07	0.109023	19022	0.371907
1216	Kota Prabumulih	Sumsel	2015	595428	2.29673e+06	233218	407933	190529	189404	2.81353e+06	2.58335e+07	0.120681	21370	0.380428
1217	Kota Prabumulih	Sumsel	2016	565531	2.30656e+06	878088	480351	1.05725e+06	685335	2.64969e+06	2.71059e+07	0.113999	20470	0.357026
1218	Kota Prabumulih	Sumsel	2017	651427	2.2634e+06	467189	654444	1.03591e+06	794482	2.47603e+06	2.81194e+07	0.113766	20720	0.39914
1219	Kota Prabumulih	Sumsel	2018	667109	2.25735e+06	530192	492940	1.00563e+06	951688	1.69434e+06	2.94204e+07	0.113596	20950	0.413765
1220	Kota Prabumulih	Sumsel	2019	1.03007e+06	2.35632e+06	608098	540456	1.22657e+06	961802	3.60596e+06	3.05883e+07	0.115718	21620	0.344296
1221	Kota Prabumulih	Sumsel	2020	659174	2.11321e+06	630677	450101	1.02954e+06	880421	3.3166e+06		0.115546	21830	0.371677
1222	Kota Lubuk Linggau	Sumsel	2010	585452	1.08152e+06	95157.2	80718.7	713575	203054	1.14205e+06	1.38439e+07	0.152214	30900	0.326517
1223	Kota Lubuk Linggau	Sumsel	2011	693910	1.29657e+06	96983.8	166181	922697	225663	1.29052e+06	1.4466e+07	0.143882	29700	0.343823
1224	Kota Lubuk Linggau	Sumsel	2012	815085	1.56628e+06	148192	182523	989856	266654	1.36544e+06	1.51596e+07	0.138841	29100	0.357165
1225	Kota Lubuk Linggau	Sumsel	2013	602734	1.77434e+06	147098	195727	1.00413e+06	376313	1.83572e+06	1.54234e+07	0.144119	30700	0.485565
1226	Kota Lubuk Linggau	Sumsel	2014	909998	1.91778e+06	203626	232031	1.05857e+06	407163	2.0939e+06	1.61295e+07	0.139562	30183	0.372496
1227	Kota Lubuk Linggau	Sumsel	2015	441464	1.89342e+06	243840	304027	133890	160058	1.78027e+06	1.68667e+07	0.151318	33210	0.325765
1228	Kota Lubuk Linggau	Sumsel	2016	387769	2.00471e+06	763965	340097	1.00591e+06	437818	1.58859e+06	1.76742e+07	0.139319	31050	0.351542
1229	Kota Lubuk Linggau	Sumsel	2017	481106	1.9655e+06	674318	511155	954681	669081	1.79747e+06	1.8501e+07	0.130707	29540	0.378755
1230	Kota Lubuk Linggau	Sumsel	2018	509903	1.95914e+06	543886	460714	873081	588814	1.02288e+06	1.93121e+07	0.129742	29740	0.324322
1231	Kota Lubuk Linggau	Sumsel	2019	539316	2.12458e+06	605797	434701	909651	690358	1.93114e+06	2.00956e+07	0.129097	29980	0.320899
1232	Kota Lubuk Linggau	Sumsel	2020	713560	1.91366e+06	484649	367022	861002	714358	2.33463e+06		0.126707	29800	0.339605
1233	Kota Pagar Alam	Sumsel	2010	939429	1.42822e+06	139042	132014	614377	299642	1.28476e+06	1.22157e+07	0.0980144	12400	0.273325
1234	Kota Pagar Alam	Sumsel	2011	1.11929e+06	1.79987e+06	171492	211158	902531	324729	1.49058e+06	1.27325e+07	0.0929898	11900	0.321849
1235	Kota Pagar Alam	Sumsel	2012	1.31821e+06	2.07499e+06	196567	268463	908486	304390	1.96181e+06	1.3396e+07	0.0902799	11700	0.328141
1236	Kota Pagar Alam	Sumsel	2013	979483	2.41421e+06	246122	225160			2.3541e+06	1.4018e+07	0.0900001	11800	0.292586
1237	Kota Pagar Alam	Sumsel	2014	1.48572e+06	2.67723e+06	277112	306886			3.07728e+06	1.45111e+07	0.0892768	11829	0.373985
1238	Kota Pagar Alam	Sumsel	2015	723946	2.62645e+06	421315	399058	186613	316923	2.97054e+06	1.49861e+07	0.0961438	12870	0.319367
1239	Kota Pagar Alam	Sumsel	2016	639674	2.88328e+06	964350	377697	59789.5	41777.3	184026	1.5476e+07	0.0916292	12400	0.359776
1240	Kota Pagar Alam	Sumsel	2017	797140	2.836e+06	1.30433e+06	479769	837612	688101	2.96544e+06	1.60528e+07	0.088723	12120	0.365815
1241	Kota Pagar Alam	Sumsel	2018	857520	2.84204e+06	825319	533688	927862	760083	1.82229e+06	1.65697e+07	0.0875215	12070	0.301277
1242	Kota Pagar Alam	Sumsel	2019	899249	2.97789e+06	693613	431514	1.02845e+06	815035	3.20699e+06	1.69161e+07	0.0888688	12370	0.328931
1243	Kota Pagar Alam	Sumsel	2020	1.19677e+06	2.65357e+06	678670	627668	945977	919219	3.20708e+06		0.0905258	12710	0.342903
1244	Penukal Abab Lematang Ilir	Sumsel	2010								1.85376e+07		..	..
1245	Penukal Abab Lematang Ilir	Sumsel	2011								1.87763e+07		..	..
1246	Penukal Abab Lematang Ilir	Sumsel	2012								1.98412e+07		..	..
1247	Penukal Abab Lematang Ilir	Sumsel	2013					7517.28			2.08863e+07		..	..
1248	Penukal Abab Lematang Ilir	Sumsel	2014	625156	623880		50318.8	126602	118849	1.7788e+06	2.05867e+07		..	..
1249	Penukal Abab Lematang Ilir	Sumsel	2015	366938	1.03668e+06	165181	23600.5	107332	155781	1.22346e+06	2.12038e+07	0.149335	26810	0.315907
1250	Penukal Abab Lematang Ilir	Sumsel	2016	517168	1.75094e+06	642470	144608	154396	317641	3.65463e+06	2.19828e+07	0.142082	25890	0.287811
1251	Penukal Abab Lematang Ilir	Sumsel	2017	621878	1.71874e+06	399648	308304	691970	431313	3.71446e+06	2.29818e+07	0.144852	26750	0.352247
1252	Penukal Abab Lematang Ilir	Sumsel	2018	683200	1.69479e+06	816645	397227	866483	609879	2.00787e+06	2.41117e+07	0.137654	25780	0.298454
1253	Penukal Abab Lematang Ilir	Sumsel	2019	1.04389e+06	1.71787e+06	541968	446840	1.1569e+06	886625	5.79521e+06	2.52494e+07	0.134219	25470	0.320485
1254	Penukal Abab Lematang Ilir	Sumsel	2020	609415	1.53748e+06	446958	257370	846205	626040	3.11764e+06		0.125755	24170	0.332197
1255	Musi Rawas Utara	Sumsel	2010								2.2609e+07	#VALUE!	..	..
1256	Musi Rawas Utara	Sumsel	2011								2.33883e+07	#VALUE!	..	..
1257	Musi Rawas Utara	Sumsel	2012								2.364e+07	#VALUE!	..	..
1258	Musi Rawas Utara	Sumsel	2013								2.37992e+07	#VALUE!	..	..
1259	Musi Rawas Utara	Sumsel	2014	1.00774e+06	1.57772e+06		118436			1.93876e+06	2.5796e+07	#VALUE!	..	..
1260	Musi Rawas Utara	Sumsel	2015	356416	1.77458e+06	356140	159562			2.28357e+06	2.62875e+07	0.196469	35920	0.24782
1261	Musi Rawas Utara	Sumsel	2016	451810	2.04043e+06	864650	173623				2.6639e+07	0.19939	36950	0.258135
1262	Musi Rawas Utara	Sumsel	2017	632417	2.01568e+06	447459	306878	704072	445862	2.62467e+06	2.75257e+07	0.19426	36450	0.276416
1263	Musi Rawas Utara	Sumsel	2018	691846	2.02183e+06	986530	158729	841072	662898	1.45188e+06	2.8349e+07	0.190579	36190	0.275782
1264	Musi Rawas Utara	Sumsel	2019	1.15596e+06	2.06741e+06	592471	195500	898500	585625	3.49802e+06	2.91727e+07	0.190584	36630	0.267246
1265	Musi Rawas Utara	Sumsel	2020	582205	1.87905e+06	546618	246508	891350	538676	2.43488e+06		0.194182	37750	0.287474
1266	Bengkulu Selatan	Bengkulu	2010	7559.09	1.99057e+06	250893	82933.2	1.03953e+06	428724	955536	1.66842e+07	0.225915	32400	0.276404
1267	Bengkulu Selatan	Bengkulu	2011	24288.6	2.21863e+06	259059	101595	1.32824e+06	551960	1.00993e+06	1.78003e+07	0.225791	32800	0.36063
1268	Bengkulu Selatan	Bengkulu	2012	30177	2.69646e+06	300426	128554	1.50831e+06	464388	1.18712e+06	1.87132e+07	0.228407	33600	0.381583
1269	Bengkulu Selatan	Bengkulu	2013	23390.8	2.9831e+06	312332	171000	1.51231e+06	484462	1.63695e+06	1.96681e+07	0.226396	33700	0.360918
1270	Bengkulu Selatan	Bengkulu	2014	68359.7	3.25653e+06	328682	266271	1.75394e+06	561663	1.60862e+06	2.0525e+07	0.2196	33072	0.394531
1271	Bengkulu Selatan	Bengkulu	2015	95323.4	3.35832e+06	434662	339437	91013.5	247950	2.14051e+06	2.13416e+07	0.22675	34510	0.386625
1272	Bengkulu Selatan	Bengkulu	2016	41225.8	3.6649e+06	1.41414e+06	381657	1.86737e+06	889450	3.20415e+06	2.22278e+07	0.22036	33920	0.338031
1273	Bengkulu Selatan	Bengkulu	2017	29025.3	3.56584e+06	1.1446e+06	376279	1.51138e+06	1.0132e+06	2.74948e+06	2.30754e+07	0.210131	32660	0.370048
1274	Bengkulu Selatan	Bengkulu	2018	38868.9	3.5311e+06	965228	428495	1.57073e+06	924061	2.07058e+06	2.39538e+07	0.186006	29190	0.361445
1275	Bengkulu Selatan	Bengkulu	2019	303508	3.60857e+06	1.30008e+06	506410	1.68633e+06	1.32652e+06	2.67367e+06	2.48908e+07	0.184964	29300	0.314754
1276	Bengkulu Selatan	Bengkulu	2020	43149.7	3.25315e+06	1.57222e+06	539478	1.64042e+06	1.48653e+06	2.64733e+06		0.177915	28410	0.30877
1277	Bengkulu Utara	Bengkulu	2010	15684.4	1.26527e+06	178592	78651.3	624775	203423	740870	1.32382e+07	0.147995	38300	0.245462
1278	Bengkulu Utara	Bengkulu	2011	64379.8	1.41535e+06	193129	72213.4	806381	245603	846679	1.38108e+07	0.14292	37800	0.466932
1279	Bengkulu Utara	Bengkulu	2012	81720.5	1.65818e+06	157111	93669.6	871197	247134	1.06324e+06	1.43937e+07	0.143219	38700	0.345473
1280	Bengkulu Utara	Bengkulu	2013	65953.2	1.75142e+06	169518	109166			1.19873e+06	1.48937e+07	0.145727	40200	0.353988
1281	Bengkulu Utara	Bengkulu	2014	186820	1.8206e+06	204398	183384			1.27175e+06	1.53896e+07	0.140189	39491	0.311186
1282	Bengkulu Utara	Bengkulu	2015	278608	2.03403e+06	327766	182114	89440.5	117326	1.59177e+06	1.58708e+07	0.146953	42240	0.345674
1283	Bengkulu Utara	Bengkulu	2016	128425	2.16569e+06	683770	230795	139822	51379	465138	1.63778e+07	0.135995	39860	0.305732
1284	Bengkulu Utara	Bengkulu	2017	80646.5	2.08735e+06	673807	235217	852252	601447	1.94192e+06	1.68646e+07	0.13044	38970	0.307603
1285	Bengkulu Utara	Bengkulu	2018	84718.4	2.05343e+06	586451	386642	976451	556536	1.36461e+06	1.73399e+07	0.117548	35780	0.34748
1286	Bengkulu Utara	Bengkulu	2019	147059	2.07618e+06	748071	231465	1.06291e+06	603417	1.93116e+06	1.78512e+07	0.115934	35940	0.295047
1287	Bengkulu Utara	Bengkulu	2020	70553.8	1.86478e+06	801552	252048	1.00341e+06	743041	1.76149e+06		0.11623	36670	0.280999
1288	Rejang Lebong	Bengkulu	2010	4261.48	1.34586e+06	192366	72302.8	700187	450634	691419	1.59075e+07	0.15071	37300	0.271499
1289	Rejang Lebong	Bengkulu	2011	13992.5	1.50152e+06	160590	79591.5	844447	221352	880539	1.69793e+07	0.169199	42200	0.342285
1290	Rejang Lebong	Bengkulu	2012	17601.7	1.7853e+06	194878	187785	947860	269596	952558	1.7979e+07	0.171974	43200	0.335782
1291	Rejang Lebong	Bengkulu	2013	13638.9	1.96851e+06	192742	159898			1.08678e+06	1.89263e+07	0.184966	46800	0.338698
1292	Rejang Lebong	Bengkulu	2014	39156.9	2.12673e+06	185969	255072			1.26279e+06	1.98258e+07	0.180118	45855	0.309134
1293	Rejang Lebong	Bengkulu	2015	54587.2	2.21187e+06	287615	229238	67244.8	88755.4	1.34442e+06	2.07255e+07	0.179778	46040	0.329893
1294	Rejang Lebong	Bengkulu	2016	23661.3	2.34689e+06	463174	276874	852978	350292	973387	2.16976e+07	0.177827	45790	0.361617
1295	Rejang Lebong	Bengkulu	2017	17419	2.29439e+06	738137	436770	1.10328e+06	629172	1.6893e+06	2.26463e+07	0.16946	43850	0.318491
1296	Rejang Lebong	Bengkulu	2018	23628.6	2.28395e+06	769141	325101	1.09296e+06	799283	1.40516e+06	2.36485e+07	0.162073	42130	0.329699
1297	Rejang Lebong	Bengkulu	2019	56370.2	2.3786e+06	807637	292786	1.12057e+06	908285	1.9168e+06	2.47216e+07	0.159334	41570	0.298972
1298	Rejang Lebong	Bengkulu	2020	26665.7	2.15424e+06	598978	264286	1.00332e+06	876360	1.7182e+06		0.158402	41470	0.290428
1299	Kaur	Bengkulu	2010	10575.7	2.01863e+06	350690	55828.8	857493	196998	1.32077e+06	1.37003e+07	0.211454	22900	0.283027
1300	Kaur	Bengkulu	2011	33331.9	2.26529e+06	331652	62023.9	1.03068e+06	218580	1.48829e+06	1.42342e+07	0.223121	24500	0.352656
1301	Kaur	Bengkulu	2012	40617.3	2.70254e+06	344801	69851.7	1.1398e+06	305830	1.65707e+06	1.47981e+07	0.225304	25100	0.351968
1302	Kaur	Bengkulu	2013	32064.1	2.92205e+06	498367	91651.4			2.08971e+06	1.5506e+07	0.232962	26300	0.347846
1303	Kaur	Bengkulu	2014	100435	3.25079e+06	606896	170400			2.35759e+06	1.60449e+07	0.220214	25192	0.371327
1304	Kaur	Bengkulu	2015	140537	3.39902e+06	1.55944e+06	209096	247543	203144	3.14965e+06	1.66475e+07	0.22771	26370	0.380212
1305	Kaur	Bengkulu	2016	69690.2	3.76559e+06	1.76728e+06	294687	1.60241e+06	1.08542e+06	3.69985e+06	1.73196e+07	0.222906	26140	0.332453
1306	Kaur	Bengkulu	2017	41034.6	3.65926e+06	985208	321564	1.34906e+06	822430	3.71395e+06	1.80031e+07	0.214781	25470	0.314751
1307	Kaur	Bengkulu	2018	52251.5	3.6308e+06	862850	309176	1.17111e+06	846361	2.66387e+06	1.87001e+07	0.193412	23200	0.31433
1308	Kaur	Bengkulu	2019	140612	3.73959e+06	1.25483e+06	465784	1.46486e+06	1.02092e+06	3.60939e+06	1.94455e+07	0.188432	22840	0.290983
1309	Kaur	Bengkulu	2020	40566.3	3.37891e+06	1.20582e+06	439704	1.35302e+06	1.06473e+06	3.70251e+06		0.184245	22570	0.31941
1310	Seluma	Bengkulu	2010	8000.49	1.48047e+06	203182	33598.6	732506	154223	1.0577e+06	1.05155e+07	0.207351	36100	0.258639
1311	Seluma	Bengkulu	2011	20773.2	1.62483e+06	217303	31365.3			1.22208e+06	1.10486e+07	0.209082	36900	0.346162
1312	Seluma	Bengkulu	2012	28144	1.95532e+06	281073	59932.2	934541	204015	857832	1.15992e+07	0.211305	37800	0.336357
1313	Seluma	Bengkulu	2013	21180.2	2.19469e+06	317837	92454.5	1.02218e+06	327843	1.49566e+06	1.21079e+07	0.219044	39700	0.31409
1314	Seluma	Bengkulu	2014	65422.9	2.42448e+06	359057	139614			1.83168e+06	1.26011e+07	0.212321	38944	0.29322
1315	Seluma	Bengkulu	2015	93455.8	2.48174e+06	565672	147959	180277	171195	1.99982e+06	1.2995e+07	0.228841	42470	0.351711
1316	Seluma	Bengkulu	2016	42224.3	2.68353e+06	926548	152517	355346	112166	609067	1.34885e+07	0.216126	40590	0.324367
1317	Seluma	Bengkulu	2017	34616.3	2.60932e+06	887091	285210	1.17989e+06	529946	2.51598e+06	1.39875e+07	0.206663	39240	0.332303
1318	Seluma	Bengkulu	2018	44901	2.59432e+06	861223	302378	1.20909e+06	589170	1.9136e+06	1.45068e+07	0.195459	37510	0.308509
1319	Seluma	Bengkulu	2019	100168	2.68247e+06	1.23303e+06	346907	1.42027e+06	768440	2.4167e+06	1.50796e+07	0.190504	36920	0.296225
1320	Seluma	Bengkulu	2020	31673	2.43118e+06	841633	333139	1.21383e+06	758418	2.2262e+06		0.185241	36230	0.293964
1321	Muko-Muko	Bengkulu	2010	8070.13	1.5971e+06	219283	57733.3	678054	281256	1.09239e+06	1.32642e+07	0.141225	22100	0.339044
1322	Muko-Muko	Bengkulu	2011	22654.5	1.75617e+06	216358	58194.7	770829	283992	1.10665e+06	1.36944e+07	0.131453	21100	0.330947
1323	Muko-Muko	Bengkulu	2012	27524.1	2.05466e+06	242719	55998.4	901162	418689	1.07053e+06	1.41949e+07	0.131225	21600	0.327316
1324	Muko-Muko	Bengkulu	2013	21128.2	2.3978e+06	361103	119679	952984	662316	1.43224e+06	1.47353e+07	0.130445	22000	0.355726
1325	Muko-Muko	Bengkulu	2014	60761	2.63181e+06	378191	201831			1.59615e+06	1.5238e+07	0.125554	21706	0.339041
1326	Muko-Muko	Bengkulu	2015	85374.6	2.70464e+06	517511	241292	153344	215107	1.77598e+06	1.57014e+07	0.13363	23670	0.31858
1327	Muko-Muko	Bengkulu	2016	33623.2	2.75814e+06	787441	342150	1.0383e+06	560880	2.46403e+06	1.6195e+07	0.129313	23450	0.297813
1328	Muko-Muko	Bengkulu	2017	25693.6	2.65207e+06	639160	436294	1.0364e+06	730823	2.85048e+06	1.66588e+07	0.121348	22510	0.30684
1329	Muko-Muko	Bengkulu	2018	32159.9	2.59534e+06	623804	452094	1.02557e+06	615276	1.42372e+06	1.71057e+07	0.113356	21500	0.315466
1330	Muko-Muko	Bengkulu	2019	75436.3	2.59444e+06	847374	416556	1.02909e+06	951459	1.9797e+06	1.75734e+07	0.11636	22560	0.29219
1331	Muko-Muko	Bengkulu	2020	34768.8	2.30665e+06	773233	431088	1.17659e+06	890643	1.83093e+06		0.116594	23100	0.25314
1332	Kepahiang	Bengkulu	2010	8418.35	1.87126e+06	245772	76925	1.08321e+06	266920	1.34513e+06	1.40068e+07	0.147628	18500	0.265799
1333	Kepahiang	Bengkulu	2011	27571.7	2.08655e+06	266865	94566.1	966434	292791	1.41839e+06	1.47458e+07	0.150648	19100	0.344989
1334	Kepahiang	Bengkulu	2012	34614.8	2.4739e+06	232188	108413	1.02114e+06	296327	1.30673e+06	1.55193e+07	0.152131	19500	0.328778
1335	Kepahiang	Bengkulu	2013	26647.8	2.75934e+06	376175	150092	1.20379e+06	340982	1.68368e+06	1.62958e+07	0.161905	21000	0.308476
1336	Kepahiang	Bengkulu	2014	75875	3.06849e+06	450457	215117	1.27242e+06	436092	1.87178e+06	1.70854e+07	0.156859	20551	0.29867
1337	Kepahiang	Bengkulu	2015	105412	3.13666e+06	472485	211599	309922	243324	2.46413e+06	1.78595e+07	0.167579	22190	0.335736
1338	Kepahiang	Bengkulu	2016	43295.6	3.14969e+06	950586	235263	1.27438e+06	716191	2.51179e+06	1.86852e+07	0.162674	21750	0.303387
1339	Kepahiang	Bengkulu	2017	33414.4	3.06603e+06	889021	223900	1.05023e+06	848607	2.69471e+06	1.94688e+07	0.15911	21470	0.328334
1340	Kepahiang	Bengkulu	2018	45304.2	3.04486e+06	783059	253091	1.10298e+06	805401	1.92589e+06	2.02694e+07	0.143868	19580	0.299666
1341	Kepahiang	Bengkulu	2019	107500	3.18615e+06	918476	264439	1.19991e+06	824669	2.65335e+06	2.11062e+07	0.147094	20180	0.26654
1342	Kepahiang	Bengkulu	2020	51186.2	2.87259e+06	904005	270203	1.26895e+06	1.03219e+06	2.63957e+06		0.146688	20270	0.306637
1343	Lebong	Bengkulu	2010	10668.2	2.19519e+06	262379	62811.5	931613	195895	1.71649e+06	1.38022e+07	0.127523	12700	0.273886
1344	Lebong	Bengkulu	2011	35726.1	2.45707e+06	258459	76674.2	952237	228303	1.74834e+06	1.43194e+07	0.124015	12600	0.333379
1345	Lebong	Bengkulu	2012	44897.1	3.01699e+06	364657	74867.3	1.16536e+06	275423	1.70246e+06	1.4836e+07	0.124632	12900	0.343194
1346	Lebong	Bengkulu	2013	35474.6	3.15391e+06	503961	122355			2.29132e+06	1.53756e+07	0.129955	13700	0.314432
1347	Lebong	Bengkulu	2014	96926.3	3.48289e+06	559300	163084	1.23089e+06	395743	2.57181e+06	1.59325e+07	0.124897	13401	0.304599
1348	Lebong	Bengkulu	2015	155994	3.50473e+06	809705	157536	104382	267327	2.88104e+06	1.64388e+07	0.122539	13380	0.315391
1349	Lebong	Bengkulu	2016	79440.2	3.71223e+06	1.69406e+06	154394	1.304e+06	604072	3.73304e+06	1.70027e+07	0.122093	13560	0.273387
1350	Lebong	Bengkulu	2017	49769.8	3.58317e+06	957389	175888	1.01661e+06	592017	3.62455e+06	1.75425e+07	0.117744	13310	0.295308
1351	Lebong	Bengkulu	2018	64646.9	3.52863e+06	823521	307600	1.11174e+06	714122	2.35244e+06	1.81421e+07	0.115429	13250	0.285158
1352	Lebong	Bengkulu	2019	161984	3.57944e+06	1.01892e+06	224830	1.19341e+06	744983	3.29154e+06	1.87494e+07	0.117228	13670	0.307043
1353	Lebong	Bengkulu	2020	49736.5	3.17908e+06	1.07567e+06	164082	1.20936e+06	799091	3.06379e+06		0.117991	13970	0.28033
1354	Bengkulu Tengah	Bengkulu	2010	57531.9	2.11201e+06	444436	31787.6	803922	294238	1.48679e+06	1.88707e+07	0.0638382	6300	0.225862
1355	Bengkulu Tengah	Bengkulu	2011	168522	2.48463e+06	583205	44176.3	1.30387e+06	456760	1.83867e+06	1.95992e+07	0.0646065	6500	0.33216
1356	Bengkulu Tengah	Bengkulu	2012	201040	2.82097e+06	359009	56087.1	1.2746e+06	286731	1.84319e+06	2.04518e+07	0.0654278	6700	0.312012
1357	Bengkulu Tengah	Bengkulu	2013	144036	3.17428e+06	584899	84057.2	1.37684e+06	334824	2.37501e+06	2.12292e+07	0.0729514	7600	0.380242
1358	Bengkulu Tengah	Bengkulu	2014	443691	3.58121e+06	495980	155426	9.18889e+06	2.36757e+06	2.39468e+06	2.19941e+07	0.0825245	8749	0.35029
1359	Bengkulu Tengah	Bengkulu	2015	538137	3.68322e+06	801126	176825	239006	227200	3.13533e+06	2.27203e+07	0.0828455	8930	0.367617
1360	Bengkulu Tengah	Bengkulu	2016	236496	3.97794e+06	1.34679e+06	248245				2.3472e+07	0.0866844	9500	0.300955
1361	Bengkulu Tengah	Bengkulu	2017	187978	3.8475e+06	1.02319e+06	212767	1.38546e+06	637289	3.67447e+06	2.42286e+07	0.0837241	9320	0.279864
1362	Bengkulu Tengah	Bengkulu	2018	242614	3.80028e+06	1.03576e+06	207695	1.5212e+06	683093	2.51798e+06	2.49973e+07	0.0816637	9240	0.287136
1363	Bengkulu Tengah	Bengkulu	2019	498522	3.91439e+06	1.2161e+06	200853	1.66737e+06	810446	3.63428e+06	2.58748e+07	0.0877109	10060	0.259668
1364	Bengkulu Tengah	Bengkulu	2020	179476	3.50304e+06	1.1205e+06	200488	1.55527e+06	895050	3.3506e+06		0.0926721	10790	0.259991
1365	Kota Bengkulu	Bengkulu	2010	3398.04	1.13395e+06	81836.4	86072.8	733946	125484	658790	3.26302e+07	0.176806	54800	0.339981
1366	Kota Bengkulu	Bengkulu	2011	10975.8	1.25051e+06	86073	123644	832735	125869	662248	3.43396e+07	0.220131	70000	0.369756
1367	Kota Bengkulu	Bengkulu	2012	13554	1.45836e+06	98535.6	127858	873365	130369	712832	3.59363e+07	0.219484	71600	0.374378
1368	Kota Bengkulu	Bengkulu	2013	10315.8	1.60794e+06	132305	167339	915152	164774	988808	3.72405e+07	0.216424	72400	0.417379
1369	Kota Bengkulu	Bengkulu	2014	28992.5	1.7579e+06	112723	238439	1.04704e+06	230577	998112	3.8579e+07	0.202811	69539	0.351742
1370	Kota Bengkulu	Bengkulu	2015	39733.1	1.73726e+06	79715.7	275460	63306.3	88420.8	1.20964e+06	3.98862e+07	0.211387	74260	0.395951
1371	Kota Bengkulu	Bengkulu	2016	16100.3	1.90101e+06	221270	308305	954524	326571	1.29352e+06	4.13693e+07	0.205987	74050	0.365554
1372	Kota Bengkulu	Bengkulu	2017	12244.8	1.82409e+06	437460	464378	953358	362781	1.39642e+06	4.2584e+07	0.190619	70160	0.373231
1373	Kota Bengkulu	Bengkulu	2018	16319.1	1.78332e+06	418108	485776	827532	406947	714067	4.38978e+07	0.187102	70440	0.386872
1374	Kota Bengkulu	Bengkulu	2019	38216.5	1.84717e+06	473469	474631	858423	450130	1.23108e+06	4.52023e+07	0.179832	69260	0.360883
1375	Kota Bengkulu	Bengkulu	2020	17463.2	1.64374e+06	334935	394132	791932	532422	1.64711e+06		0.175588	69120	0.36781
1376	Lampung Selatan	Lampung	2010	19244.9	552588	77896.1	43234.1	359918	64583.9	267121	2.11334e+07	0.205361	188000	0.274463
1377	Lampung Selatan	Lampung	2011	18947.7	618917	81321.8	74008.1			442771	2.21117e+07	0.191564	177700	0.295791
1378	Lampung Selatan	Lampung	2012	24391.4	730723	123006	85650.5	572515	105337	353092	2.31819e+07	0.180436	169500	0.349935
1379	Lampung Selatan	Lampung	2013	14061.1	809668	81171.9	105223			542764	2.43977e+07	0.171427	163000	0.346785
1380	Lampung Selatan	Lampung	2014	21898.7	881235	100293	137404			582345	2.55385e+07	0.168201	161792	0.272843
1381	Lampung Selatan	Lampung	2015	9785.18	906845	111914	166203	16640.1	15622.7	658075	2.66387e+07	0.162156	157710	0.348435
1382	Lampung Selatan	Lampung	2016	6116.4	1.04941e+06	312369	187269	581070	254692	883545	2.77667e+07	0.161138	158380	0.346163
1383	Lampung Selatan	Lampung	2017	15726.7	1.01963e+06	239140	207563	625381	315019	1.02263e+06	2.89903e+07	0.151204	150110	0.299863
1384	Lampung Selatan	Lampung	2018	13169.1	1.01688e+06	144361	214920	617129	282138	609825	3.02213e+07	0.148201	148540	0.35342
1385	Lampung Selatan	Lampung	2019	12059.8	1.04228e+06	313496	272390	666439	334987	966788	3.1501e+07	0.142828	144440	0.330591
1386	Lampung Selatan	Lampung	2020	7822.35	947511	297647	269804	649004	390655	1.00345e+06		0.140549	143330	0.299277
1387	Lampung Tengah	Lampung	2010	15002.4	601823	74193	31575.5			336228	2.57674e+07	0.168407	197800	0.242218
1388	Lampung Tengah	Lampung	2011	14828.2	660408	87833.9	42555.5	621206	75828.7	286377	2.70565e+07	0.157366	187000	0.33703
1389	Lampung Tengah	Lampung	2012	19072.2	794071	105330	84098.6	743755	10613.9	320339	2.8402e+07	0.148458	178400	0.346466
1390	Lampung Tengah	Lampung	2013	10901	894309	76539.9	67324.4	669224	89993	531172	2.99663e+07	0.134023	162800	0.326229
1391	Lampung Tengah	Lampung	2014	17070.4	959524	68017	88153.8	699441	94752.2	593139	3.14005e+07	0.131645	161553	0.311192
1392	Lampung Tengah	Lampung	2015	7679.03	985086	87733.1	93893.6	15670.8	18937.6	586165	3.27989e+07	0.13271	164440	0.366791
1393	Lampung Tengah	Lampung	2016	4664.24	1.07258e+06	347547	110254	711424	149881	798188	3.44205e+07	0.132484	165670	0.343188
1394	Lampung Tengah	Lampung	2017	12188.7	1.04454e+06	276440	116566	719822	152610	954148	3.60095e+07	0.12872	162380	0.307616
1395	Lampung Tengah	Lampung	2018	10145.3	1.03768e+06	344177	130087	696713	172045	569973	3.76931e+07	0.125923	160120	0.315316
1396	Lampung Tengah	Lampung	2019	4053.04	1.0756e+06	296149	151122	709771	186549	914530	3.94821e+07	0.120065	153840	0.307629
1397	Lampung Tengah	Lampung	2020	6034.1	967669	266340	139400	676667	207391	874567		0.118009	152280	0.303516
1398	Lampung Utara	Lampung	2010	30058.1	803330	131107	23037.7			585550	1.82928e+07	0.281242	164800	0.293699
1399	Lampung Utara	Lampung	2011	29720.1	952065	114206	48700.5	684262	126005	538281	1.91659e+07	0.263801	155800	0.337603
1400	Lampung Utara	Lampung	2012	38502.9	1.11187e+06	136097	35891.8	993517	149639	760323	2.01602e+07	0.249798	148600	0.334647
1401	Lampung Utara	Lampung	2013	22116	1.27098e+06	153868	68206.3	774162	150946	857912	2.13547e+07	0.237092	142000	0.34742
1402	Lampung Utara	Lampung	2014	34626.5	1.39145e+06	148186	134254	834400	183095	880765	2.25022e+07	0.233487	140729	0.29912
1403	Lampung Utara	Lampung	2015	15679.6	1.42094e+06	159744	153837	38914	99360.4	1.07706e+06	2.36057e+07	0.231664	140410	0.321615
1404	Lampung Utara	Lampung	2016	9634.82	1.57605e+06	404268	161836	816412	176358	1.27673e+06	2.47831e+07	0.22895	139500	0.386339
1405	Lampung Utara	Lampung	2017	25157.9	1.54391e+06	430740	169859	932491	337358	1.47032e+06	2.60519e+07	0.215292	131780	0.308764
1406	Lampung Utara	Lampung	2018	20926.5	1.5447e+06	368478	166405	861082	348404	1.04113e+06	2.73267e+07	0.208264	128020	0.311306
1407	Lampung Utara	Lampung	2019	7882.26	1.5914e+06	396463	166296	925463	335871	1.25748e+06	2.87087e+07	0.198818	122650	0.309233
1408	Lampung Utara	Lampung	2020	12704.7	1.42209e+06	352138	175614	808744	354735	1.32133e+06		0.192868	119350	0.301228
1409	Lampung Barat	Lampung	2010	63508.8	1.24947e+06	152305	58244.5	733734	157623	1.06409e+06	1.849e+07	0.258098	71800	0.258179
1410	Lampung Barat	Lampung	2011	62411.1	1.43044e+06	210395	76622.7	934338	252156	979690	1.95023e+07	0.241286	67900	0.376583
1411	Lampung Barat	Lampung	2012	80544.8	1.71182e+06	228016	88853.9	354753	77746.5	1.26676e+06	1.2657e+07	0.227774	64800	0.335658
1412	Lampung Barat	Lampung	2013	47331.7	1.94221e+06	310452	117633			1.43575e+06	1.33846e+07	0.211414	60800	0.287225
1413	Lampung Barat	Lampung	2014	40110.8	1.33874e+06	282625	140503	1.5155e+06	423466	906900	1.39955e+07	0.20754	60267	0.315142
1414	Lampung Barat	Lampung	2015	32664.5	1.67563e+06	423232	158423	80347.4	90382.7	1.48819e+06	1.46112e+07	0.144112	42240	0.344748
1415	Lampung Barat	Lampung	2016	16273.2	1.77073e+06	946998	165982	793507	253430	1.87262e+06	1.52336e+07	0.151849	44900	0.329645
1416	Lampung Barat	Lampung	2017	51799.2	1.74048e+06	752043	156860	895842	437833	2.08473e+06	1.58982e+07	0.143185	42710	0.29069
1417	Lampung Barat	Lampung	2018	42973.1	1.73508e+06	1.02226e+06	167845	969372	569412	1.21757e+06	1.659e+07	0.135083	40620	0.314274
1418	Lampung Barat	Lampung	2019	37972.6	1.79567e+06	765216	215526	1.00796e+06	551388	1.82246e+06	1.73412e+07	0.128951	39050	0.29602
1419	Lampung Barat	Lampung	2020	26283.9	1.63211e+06	628213	200803	938406	588197	1.397e+06		0.125035	38120	0.294827
1420	Tanggamus	Lampung	2010	33442.8	671926	111418	21662.6	493901	58451.1	394217	1.25905e+07	0.1822	98100	0.231572
1421	Tanggamus	Lampung	2011	39702.9	817043	138736	29563.7			640476	1.31675e+07	0.169809	92700	0.305557
1422	Tanggamus	Lampung	2012	49068.9	959639	165026	33756	669032	91539.4	587895	1.41863e+07	0.159808	88400	0.324318
1423	Tanggamus	Lampung	2013	28509.9	1.07227e+06	127033	39294.3	692305	98018.2	798372	1.49593e+07	0.152769	85600	0.289419
1424	Tanggamus	Lampung	2014	46708.4	1.18044e+06	148865	39650.6			871953	1.56585e+07	0.1499	85019	0.306213
1425	Tanggamus	Lampung	2015	23051.5	1.21747e+06	256927	38297.6	21337.4	51152.2	952797	1.63182e+07	0.142114	81560	0.326171
1426	Tanggamus	Lampung	2016	33179.3	1.36021e+06	507541	40857.3	748104	206095	1.10276e+06	1.69977e+07	0.140149	81340	0.329153
1427	Tanggamus	Lampung	2017	51135	1.3221e+06	504146	102857	916758	224256	1.36397e+06	1.77181e+07	0.132163	77530	0.305413
1428	Tanggamus	Lampung	2018	39848.3	1.31387e+06	408337	104141	858597	254035	1.11343e+06	1.84366e+07	0.124485	73770	0.289303
1429	Tanggamus	Lampung	2019	18144.9	1.34101e+06	466544	127112	896184	298353	1.42497e+06	1.91967e+07	0.120174	71900	0.313639
1430	Tanggamus	Lampung	2020	36302.2	1.19047e+06	514951	127261	900403	338587	1.35059e+06		0.116563	70370	0.293207
1431	Tulang Bawang	Lampung	2010	44301.8	637913	95004.4	56406.2	318250	94362.5	598516	2.54372e+07	0.107941	43100	0.301757
1432	Tulang Bawang	Lampung	2011	43351.5	986759	190639	49265.5	136865	82968.5	922679	2.63934e+07	0.100352	40700	0.309849
1433	Tulang Bawang	Lampung	2012	55711.5	1.00219e+06	160610	56234.6	555605	219498	959084	2.74236e+07	0.0942422	38800	0.330933
1434	Tulang Bawang	Lampung	2013	31913.7	1.15426e+06	127568	86750.6			916905	2.88748e+07	0.0806641	33700	0.294267
1435	Tulang Bawang	Lampung	2014	50444.7	1.25868e+06	140964	57692.5			1.00815e+06	3.00781e+07	0.0869274	36832	0.301379
1436	Tulang Bawang	Lampung	2015	24587	1.27805e+06	372861	79365.2	49406.8	131543	1.23669e+06	3.11681e+07	0.10279	44150	0.362172
1437	Tulang Bawang	Lampung	2016	14989.9	1.41259e+06	488813	60710.6	509460	352131	1.54175e+06	3.24918e+07	0.101718	44260	0.313885
1438	Tulang Bawang	Lampung	2017	35184.7	1.36127e+06	430164	92918.2	587139	376226	1.41316e+06	3.38835e+07	0.100588	44310	0.327399
1439	Tulang Bawang	Lampung	2018	29127.4	1.37307e+06	577561	150584	593655	361938	1.00303e+06	3.53327e+07	0.0966808	43100	0.352428
1440	Tulang Bawang	Lampung	2019	11354.2	1.41812e+06	355026	182700	692146	364061	1.28668e+06	3.68817e+07	0.0932797	42060	0.321693
1441	Tulang Bawang	Lampung	2020	17149.8	1.26607e+06	398838	196905	649803	457502	1.17644e+06		0.0930705	42430	0.279112
1442	Lampung Timur	Lampung	2010	72320.2	569576	79862	21650.8	445533	69072.9	405503	2.12435e+07	0.20991	200400	0.242385
1443	Lampung Timur	Lampung	2011	74165.4	659736	48519.6	32478	566840	88464.6	312997	2.21867e+07	0.196106	189500	0.320856
1444	Lampung Timur	Lampung	2012	91562.5	781299	75165.3	50496.8	608631	93700.2	501510	2.29258e+07	0.184955	180800	0.330249
1445	Lampung Timur	Lampung	2013	54273.3	870339	63124	40956.3			560233	2.47092e+07	0.174243	172200	0.326229
1446	Lampung Timur	Lampung	2014	84740	941246	66548	83238.5	693017	116823	544172	2.51993e+07	0.170946	170727	0.28313
1447	Lampung Timur	Lampung	2015	38875	966292	97569.2	83760.1	37278.7	28397.9	682351	2.61171e+07	0.168627	170110	0.380279
1448	Lampung Timur	Lampung	2016	8424.58			93207	687056	152134	861796	2.70657e+07	0.169487	172610	0.324902
1449	Lampung Timur	Lampung	2017	41920	1.03414e+06	335363	108894	721443	176330	837217	2.81074e+07	0.163157	167640	0.294689
1450	Lampung Timur	Lampung	2018	42902.2	1.03182e+06	343563	120668	719244	183909	598758	2.89528e+07	0.157249	162940	0.346033
1451	Lampung Timur	Lampung	2019	24097.3	1.05962e+06	311695	141267	748199	223387	813797	2.98457e+07	0.152156	158900	0.301756
1452	Lampung Timur	Lampung	2020	15444.4	957299	303122	150011	671595	270354	915844		0.14598	153570	0.314543
1453	Way Kanan	Lampung	2010	43300.6	767818	101095	21460.8	368847	83273.3	573141	1.54461e+07	0.188209	76700	0.267078
1454	Way Kanan	Lampung	2011	42647	894796	123206	22940.6	490090	122707	680281	1.60701e+07	0.175589	72500	0.383252
1455	Way Kanan	Lampung	2012	55724.2	1.07772e+06	166517	24270.8	517501	110774	708144	1.67613e+07	0.165502	69200	0.265099
1456	Way Kanan	Lampung	2013	31554.6	1.22218e+06	200689	58675.5			844207	1.74544e+07	0.154066	65200	0.355113
1457	Way Kanan	Lampung	2014	49452.5	1.33875e+06	192178	107012			931580	1.82554e+07	0.150671	64502	0.232039
1458	Way Kanan	Lampung	2015	22190.9	1.47731e+06	255600	110632	6005.2	5195.48	919826	1.90255e+07	0.145733	63090	0.354515
1459	Way Kanan	Lampung	2016	13991	1.50071e+06	509908	101357	812400	229884		1.98111e+07	0.145453	63640	0.309008
1460	Way Kanan	Lampung	2017	36372.4	1.47274e+06	784902	112127	714318	286175	1.77508e+06	2.06471e+07	0.140296	62000	0.305859
1461	Way Kanan	Lampung	2018	30764	1.4694e+06	756403	127244	817093	378385	1.00058e+06	2.1516e+07	0.134854	60160	0.306566
1462	Way Kanan	Lampung	2019	12134.9	1.51497e+06	640352	138530	874513	373434	378242	2.24534e+07	0.130457	58720	0.298806
1463	Way Kanan	Lampung	2020	17784.8	1.37022e+06	534623	142354	894784	813468	289784		0.128679	58410	0.311408
1464	Pesawaran	Lampung	2010	35167.4	842545	120379	33057.7	511394	52320.7	407054	1.83264e+07	0.203644	81500	0.296655
1465	Pesawaran	Lampung	2011	40456.8	918331	169147	44160.6	642702	63958.7	524371	1.90958e+07	0.190037	77100	0.270191
1466	Pesawaran	Lampung	2012	56305.3	1.16005e+06	138925	62545.2	688523	110419	796171	1.99746e+07	0.178799	73500	0.283694
1467	Pesawaran	Lampung	2013	31880.4	1.29286e+06	159984	61784.1			961449	2.09559e+07	0.179167	74600	0.266776
1468	Pesawaran	Lampung	2014	49720.8	1.48482e+06	186130	86554.4			1.07488e+06	2.18722e+07	0.175588	74010	0.290364
1469	Pesawaran	Lampung	2015	22781.6	1.41152e+06	184256	86470.3	44160.2	37256.8	1.03994e+06	2.27266e+07	0.176763	75370	0.326705
1470	Pesawaran	Lampung	2016	13834.3	1.56711e+06	474506	97303	862701	215252	1.45372e+06	2.36389e+07	0.172659	74450	0.31591
1471	Pesawaran	Lampung	2017	35671.5	1.53359e+06	536150	115078	898685	220954	1.53262e+06	2.45692e+07	0.164377	71640	0.290971
1472	Pesawaran	Lampung	2018	30418.1	1.52042e+06	570656	132363	880076	326615	955225	2.55918e+07	0.15934	70140	0.315977
1473	Pesawaran	Lampung	2019	12455.2	1.5397e+06	440128	147833	944564	293271	1.35171e+06	2.66517e+07	0.151582	67360	0.310479
1474	Pesawaran	Lampung	2020	17733.4	1.3823e+06	488997	160921	909905	336573	1.33125e+06		0.147276	66040	0.287642
1475	Pringsewu	Lampung	2010	38014.4	602301	99582.9	15846.4	628417	75514.2	283422	1.40338e+07	0.124108	45500	0.269763
1476	Pringsewu	Lampung	2011	44070.2	992694	160072	52499.9	811792	100899	658296	1.47765e+07	0.115939	43000	0.341842
1477	Pringsewu	Lampung	2012	61136.6	1.18244e+06	245048	77554.8	1.08731e+06	160345	826849	1.55942e+07	0.109305	41000	0.3283
1478	Pringsewu	Lampung	2013	34911	1.31716e+06	151662	80226.6	994621	186719	869053	1.64438e+07	0.0983676	37300	0.388717
1479	Pringsewu	Lampung	2014	54381	1.42945e+06	123289	165334	1.09454e+06	230379	639696	1.72381e+07	0.0985797	37766	0.321005
1480	Pringsewu	Lampung	2015	24339.1	1.47479e+06	384105	159645	61091.1	67767.1	1.01665e+06	1.79767e+07	0.117811	45580	0.347636
1481	Pringsewu	Lampung	2016	15062.8	1.62128e+06	671602	174546	1.04315e+06	377050	1.40717e+06	1.87292e+07	0.117085	45720	0.407698
1482	Pringsewu	Lampung	2017	39087.6	1.57899e+06	536050	298627	1.00634e+06	304755	1.47888e+06	1.95429e+07	0.112744	44410	0.303939
1483	Pringsewu	Lampung	2018	32467.1	1.5658e+06	495834	180819	984141	350402	892256	2.036e+07	0.104829	41640	0.317571
1484	Pringsewu	Lampung	2019	12145.9	1.59845e+06	516179	215683	1.02123e+06	364472	1.33139e+06	2.12391e+07	0.101328	40550	0.295017
1485	Pringsewu	Lampung	2020	19501.6	1.43636e+06	443039	240931	980953	479048	1.17499e+06		0.0995249	40120	0.309932
1486	Mesuji	Lampung	2010	71373.4		347410	817344	259121	57293.2	574238	2.26341e+07	0.082108	16200	0.287167
1487	Mesuji	Lampung	2011	81708.6	1.27893e+06	238082	26726.2	435540	105661	1.31249e+06	2.32411e+07	0.0758229	15300	0.341151
1488	Mesuji	Lampung	2012	120156	1.42827e+06	273032	40164.8	422887	142895	1.26646e+06	2.40678e+07	0.0709148	14600	0.251003
1489	Mesuji	Lampung	2013	64418.3	1.61239e+06	191246	59305.8			1.35656e+06	2.50708e+07	0.0533384	11200	0.289786
1490	Mesuji	Lampung	2014	105008	1.81603e+06	242688	97908.9			1.44713e+06	2.60777e+07	0.0599342	12795	0.284498
1491	Mesuji	Lampung	2015	54162.4	1.86019e+06	336881	86401.6	130128	73433.3	1.75126e+06	2.70615e+07	0.0739663	16020	0.313749
1492	Mesuji	Lampung	2016	36648.7	2.03482e+06	672782	126283	679540	226562	2.14486e+06	2.80229e+07	0.0715435	15740	0.337228
1493	Mesuji	Lampung	2017	77747.2	1.98911e+06	441521	98993.3	638382	264045	1.88037e+06	2.90612e+07	0.0678637	15160	0.276451
1494	Mesuji	Lampung	2018	58459.5	1.97716e+06	616465	147117	750676	322234	1.32519e+06	3.02977e+07	0.0665001	15010	0.290515
1495	Mesuji	Lampung	2019	27721.9	2.00177e+06	684375	200609	919697	391669	2.30795e+06	3.16792e+07	0.065696	14940	0.286444
1496	Mesuji	Lampung	2020	36166.7	1.78288e+06	571730	221087	857174	617772	1.75716e+06		0.0643691	14720	0.308204
1497	Tulang Bawang Barat	Lampung	2010	55416.5	561068	16244.1	8805.32	354391	39168.2	514765	2.01016e+07	0.0759477	19100	0.24397
1498	Tulang Bawang Barat	Lampung	2011	64280.1	1.11834e+06	239506	19380.5	605924	109315	921800	2.09109e+07	0.0711819	18100	0.295171
1499	Tulang Bawang Barat	Lampung	2012	89076	1.25931e+06	265493	22712.7	702915	130018	1.20464e+06	2.19009e+07	0.0672796	17300	0.270099
1500	Tulang Bawang Barat	Lampung	2013	50964.4	1.46702e+06	187212	39838.9	697474	133411	1.32808e+06	2.30933e+07	0.0631561	16400	0.298828
1501	Tulang Bawang Barat	Lampung	2014	79315.7	1.61786e+06	192304	65809.6			643127	2.41399e+07	0.0713834	18725	0.264226
1502	Tulang Bawang Barat	Lampung	2015	35363.9	1.6724e+06	661404	62153.4	48174.2	120202	1.27619e+06	2.5223e+07	0.0823159	21790	0.346233
1503	Tulang Bawang Barat	Lampung	2016	21665.5	1.73962e+06	869664	78221.3	834656	386311	1.86356e+06	2.64197e+07	0.0838662	22390	0.306644
1504	Tulang Bawang Barat	Lampung	2017	57202.1	1.70615e+06	663085	85979.7	879483	279472	1.80342e+06	2.77103e+07	0.0808807	21770	0.285373
1505	Tulang Bawang Barat	Lampung	2018	47477.5	1.70895e+06	874815	101817	818796	331659	1.19262e+06	2.9045e+07	0.080861	21930	0.316135
1506	Tulang Bawang Barat	Lampung	2019	17527.9	1.78808e+06	623977	118626	939002	327266	1.72058e+06	3.04187e+07	0.077375	21140	0.31618
1507	Tulang Bawang Barat	Lampung	2020	28596.2	1.60685e+06	596859	149482	947090	421530	1.72589e+06		0.0738073	20290	0.27186
1508	Kota Bandar Lampung	Lampung	2010	19901.1	609092	38519.9	97917.4			464889	2.77623e+07	0.145251	128600	0.316623
1509	Kota Bandar Lampung	Lampung	2011	19411	691836	43250.2	180044	614648	97422.2	338154	2.90293e+07	0.134465	121600	0.32379
1510	Kota Bandar Lampung	Lampung	2012	24810.7	826133	54692.9	323553	655126	149219	703709	3.04918e+07	0.125653	116000	0.371438
1511	Kota Bandar Lampung	Lampung	2013	14048.4	918026	69029	382891			837838	3.20301e+07	0.109019	102700	0.370531
1512	Kota Bandar Lampung	Lampung	2014	21657.7	959542	44594.4	410793			830622	3.36805e+07	0.106454	102270	0.401879
1513	Kota Bandar Lampung	Lampung	2015	9559.25	970202	21790.1	405956	36306.8	36669.2	766262	3.51435e+07	0.102891	100760	0.399629
1514	Kota Bandar Lampung	Lampung	2016	5797.26	1.05563e+06	264691	484480				3.67571e+07	0.100769	100540	0.375757
1515	Kota Bandar Lampung	Lampung	2017	15155.5	1.01853e+06	302031	603213	802400	255229	950088	3.84526e+07	0.0989261	100500	0.349364
1516	Kota Bandar Lampung	Lampung	2018	12579.5	1.0009e+06	256247	532282	709577	291207	453886	4.0189e+07	0.0899978	93040	0.342486
1517	Kota Bandar Lampung	Lampung	2019	4825.07	1.05612e+06	234084	596573	671208	284249	889007	4.19378e+07	0.0867713	91240	0.315546
1518	Kota Bandar Lampung	Lampung	2020	7362.62	953269	225149	502855	601382	260755	900874		0.0876909	93740	0.35902
1519	Kota Metro	Lampung	2010	120651	1.75848e+06	131038	188922	996585	354372	1.35245e+06	1.97804e+07	0.137685	20100	0.313809
1520	Kota Metro	Lampung	2011	118131	1.82724e+06	158336	282658	1.22362e+06	426705	1.52594e+06	2.06721e+07	0.127872	19000	0.325016
1521	Kota Metro	Lampung	2012	151569	2.18478e+06	176017	320135	1.3092e+06	511784	1.19703e+06	2.17486e+07	0.119775	18100	0.343634
1522	Kota Metro	Lampung	2013	86206.2	2.43752e+06	238910	475766			1.62932e+06	2.29284e+07	0.111388	17100	0.430928
1523	Kota Metro	Lampung	2014	133377	2.65798e+06	218461	624529			1.82648e+06	2.39246e+07	0.108653	16949	0.35165
1524	Kota Metro	Lampung	2015	59093.2	2.66971e+06	299588	805394	213374	218904	1.94397e+06	2.50009e+07	0.102516	16240	0.408224
1525	Kota Metro	Lampung	2016	35986.6	2.88611e+06	1.21429e+06	711986	197920	263426	464528	2.61549e+07	0.101164	16260	0.380937
1526	Kota Metro	Lampung	2017	94471.8	2.78464e+06	1.20066e+06	851901	1.27584e+06	1.28939e+06	2.0976e+06	2.73282e+07	0.0985421	16060	0.372798
1527	Kota Metro	Lampung	2018	77946.4	2.75879e+06	856901	800290	1.24477e+06	1.28187e+06	1.16688e+06	2.84903e+07	0.0911661	15060	0.334105
1528	Kota Metro	Lampung	2019	28605.5	2.84771e+06	893831	1.0525e+06	1.19714e+06	1.49378e+06	2.02346e+06	2.96841e+07	0.0865535	14490	0.341813
1529	Kota Metro	Lampung	2020	46377	2.56658e+06	685651	1.30761e+06	1.20764e+06	1.76189e+06	1.92875e+06		0.0844213	14310	0.299473
1530	Pesisir Barat	Lampung	2010									#VALUE!	..	..
1531	Pesisir Barat	Lampung	2011									#VALUE!	..	..
1532	Pesisir Barat	Lampung	2012								1.54022e+07	#VALUE!	..	..
1533	Pesisir Barat	Lampung	2013								1.60894e+07	#VALUE!	..	..
1534	Pesisir Barat	Lampung	2014	63244.4	1.53164e+06	31685.2	69895.6			2.37158e+06	1.67419e+07	#VALUE!	..	..
1535	Pesisir Barat	Lampung	2015	33581.5	2.42231e+06	379941	77376	50812.3	82646.5	3.06767e+06	1.73954e+07	0.160318	24030	0.299256
1536	Pesisir Barat	Lampung	2016	30829.2	2.73187e+06	1.08737e+06	136897	925637	223828	3.18026e+06	1.81815e+07	0.15996	24200	0.363797
1537	Pesisir Barat	Lampung	2017	101033	2.69451e+06	1.04229e+06	281226	946764	521368	3.36902e+06	1.90146e+07	0.155774	23760	0.340267
1538	Pesisir Barat	Lampung	2018	83689.6	2.71438e+06	870390	152729	1.04375e+06	516438	1.50517e+06	1.98792e+07	0.14947	22980	0.335003
1539	Pesisir Barat	Lampung	2019	31369.4	2.80854e+06	899728	189311	1.25307e+06	497324	3.49668e+06	2.07899e+07	0.144485	22380	0.330187
1540	Pesisir Barat	Lampung	2020	50455.1	2.59662e+06	915938	178425	1.25674e+06	651858	3.06095e+06		0.142671	22240	0.281435
1541	Bintan	Kep. Riau	2010	2.01939e+06	770764	74694.4	913953	890588	262558	2.08349e+06	6.40899e+07	0.0734163	10500	0.277678
1542	Bintan	Kep. Riau	2011	1.49623e+06	1.2735e+06	109686	939168			2.59286e+06	6.75155e+07	0.0641127	9300	0.315914
1543	Bintan	Kep. Riau	2012	2.29781e+06	1.58197e+06	107209	928943	1.18934e+06	433079	2.79813e+06	7.08955e+07	0.0679292	10000	0.324762
1544	Bintan	Kep. Riau	2013	1.42616e+06	1.93593e+06	145057	915692			2.97121e+06	7.42456e+07	0.0623659	9300	0.352008
1545	Bintan	Kep. Riau	2014	1.53062e+06	2.01805e+06	114437	1.26283e+06			3.07868e+06	7.79455e+07	0.0613606	9273	0.358381
1546	Bintan	Kep. Riau	2015	716592	1.89541e+06	422965	1.21965e+06	363774	412114	2.86395e+06	8.09873e+07	0.0604496	9250	0.31809
1547	Bintan	Kep. Riau	2016	607062	2.90998e+06	951510	1.3345e+06	1.37337e+06	681227	2.99348e+06	8.42653e+07	0.0641075	9910	0.328224
1548	Bintan	Kep. Riau	2017	619948	2.87722e+06	901359	1.64414e+06	1.55289e+06	761421	3.18367e+06	8.75011e+07	0.0599438	9370	0.299092
1549	Bintan	Kep. Riau	2018	735768	3.06842e+06	731807	1.81478e+06	1.59557e+06	910285	2.19704e+06	9.07915e+07	0.0659799	10420	0.324643
1550	Bintan	Kep. Riau	2019	694565	3.22897e+06	1.02704e+06	2.33468e+06	1.8432e+06	1.12691e+06	4.14803e+06	9.41986e+07	0.0636124	10140	0.300491
1551	Bintan	Kep. Riau	2020	1.05569e+06	3.02085e+06	880675	1.03002e+06	1.85285e+06	1.4261e+06	3.5315e+06		0.0634473	10210	0.304709
1552	Karimun	Kep. Riau	2010	1.32023e+06	361186	12590.9	1.09247e+06	965950	336793	1.67656e+06	2.70631e+07	0.0721382	15400	0.272882
1553	Karimun	Kep. Riau	2011	1.00878e+06	739523	17843	1.11415e+06			1.98507e+06	2.86058e+07	0.0633831	13700	0.339204
1554	Karimun	Kep. Riau	2012	1.52115e+06	1.1298e+06	19920.4	1.10997e+06	1.15779e+06	404718	1.86627e+06	3.03251e+07	0.0672846	14700	0.325849
1555	Karimun	Kep. Riau	2013	970235	1.38635e+06	49004.3	1.23395e+06			2.33769e+06	3.20864e+07	0.0670041	14800	0.307117
1556	Karimun	Kep. Riau	2014	1.08066e+06	1.45292e+06	41711.2	1.39114e+06			2.43318e+06	3.39146e+07	0.0689504	15384	0.304346
1557	Karimun	Kep. Riau	2015	552341	1.32852e+06	237531	1.60073e+06	380571	232896	2.11744e+06	3.57585e+07	0.0657795	14820	0.302317
1558	Karimun	Kep. Riau	2016	453317	1.69589e+06	543328	1.74871e+06				3.7605e+07	0.0675387	15350	0.301689
1559	Karimun	Kep. Riau	2017	503653	1.68126e+06	465655	1.70868e+06	1.2981e+06	800138	2.37224e+06	3.92705e+07	0.0739112	16940	0.33959
1560	Karimun	Kep. Riau	2018	543735	1.74425e+06	912727	1.50994e+06	1.45492e+06	888853	1.56698e+06	4.0907e+07	0.0689178	15930	0.350213
1561	Karimun	Kep. Riau	2019	528918	1.85316e+06	804556	1.5334e+06	1.40519e+06	1.01438e+06	2.3518e+06	4.26481e+07	0.0659802	15360	0.303185
1562	Karimun	Kep. Riau	2020	735880	1.77224e+06	603725	1.25989e+06	1.46216e+06	1.06947e+06	2.08735e+06		0.0682118	15990	0.314547
1563	Natuna	Kep. Riau	2010	1.36646e+07		297085	491341	2.23436e+06	1.07187e+06	7.88076e+06	1.63034e+08	0.0489801	3400	0.327789
1564	Natuna	Kep. Riau	2011	1.04715e+07	1.0211e+06	386652	599044	2.91815e+06	1.27909e+06	1.20998e+07	1.64901e+08	0.0425997	3000	0.369139
1565	Natuna	Kep. Riau	2012	1.3241e+07	1.19409e+06	498007	544691	2.57568e+06	1.61679e+06	1.32327e+07	1.75241e+08	0.0447841	3200	0.363136
1566	Natuna	Kep. Riau	2013	7.66053e+06	2.45356e+06	1.03079e+06	577589			1.01639e+07	1.80643e+08	0.0372275	2700	0.390395
1567	Natuna	Kep. Riau	2014	8.07083e+06	2.5582e+06	1.03222e+06	536333	4.1959e+06	1.56085e+06	7.73836e+06	1.86254e+08	0.0414591	3046	0.352312
1568	Natuna	Kep. Riau	2015	3.62366e+06	1.95161e+06	1.59624e+06	472505	618682	655013	6.07583e+06	1.90834e+08	0.0433441	3230	0.337329
1569	Natuna	Kep. Riau	2016	5.16353e+06	4.58654e+06	1.80373e+06	709526	2.86582e+06	1.91065e+06	7.32357e+06	1.94651e+08	0.043171	3250	0.341426
1570	Natuna	Kep. Riau	2017	2.71589e+06	4.61013e+06	1.45107e+06	901730	2.40191e+06	2.05791e+06	7.59238e+06	1.94115e+08	0.0463303	3530	0.321226
1571	Natuna	Kep. Riau	2018	3.50456e+06	4.78659e+06	1.30378e+06	623021	2.16728e+06	1.76541e+06	4.46034e+06	1.96928e+08	0.0467727	3600	0.326399
1572	Natuna	Kep. Riau	2019	6.71887e+06	5.03429e+06	2.09116e+06	725430	2.83087e+06	2.38684e+06	8.69656e+06	1.98535e+08	0.0441038	3430	0.29947
1573	Natuna	Kep. Riau	2020	1.81473e+06	5.04414e+06	1.07231e+06	655718	2.60332e+06	2.31564e+06	6.80476e+06		0.0441571	3470	0.336575
1574	Lingga	Kep. Riau	2010	3.19361e+06	1.61867e+06	4992.43	190620	1.19705e+06	444875	3.53723e+06	2.23989e+07	0.157202	13600	0.296578
1575	Lingga	Kep. Riau	2011	2.36762e+06	2.4459e+06	55322.5	236479	1.64989e+06	644658	4.47619e+06	2.37453e+07	0.139039	12100	0.322413
1576	Lingga	Kep. Riau	2012	3.70916e+06	2.75674e+06	208059	199164	1.6665e+06	738143	3.93203e+06	2.51732e+07	0.148602	13000	0.335063
1577	Lingga	Kep. Riau	2013	2.32815e+06	3.39777e+06	72995.4	336032			4.26628e+06	2.67693e+07	0.139984	12300	0.306618
1578	Lingga	Kep. Riau	2014	2.66262e+06	3.58419e+06	174407	238013			4.20702e+06	2.80176e+07	0.148356	13096	0.306405
1579	Lingga	Kep. Riau	2015	1.30024e+06	3.48392e+06	240828	229208	311165	570528	3.37669e+06	2.86169e+07	0.149225	13220	0.369004
1580	Lingga	Kep. Riau	2016	1.10926e+06	4.63802e+06	740058	236226	1.92732e+06	690559	3.6502e+06	2.9681e+07	0.143418	12760	0.285064
1581	Lingga	Kep. Riau	2017	1.11656e+06	4.60972e+06	1.01227e+06	247922	1.95181e+06	990362	4.24086e+06	3.13898e+07	0.138251	12350	0.340173
1582	Lingga	Kep. Riau	2018	1.30003e+06	5.09221e+06	1.27826e+06	336003	2.10035e+06	1.20901e+06	3.0361e+06	3.26614e+07	0.135529	12130	0.288918
1583	Lingga	Kep. Riau	2019	1.23418e+06	5.39299e+06	1.3072e+06	417601	2.33455e+06	1.49687e+06	5.28073e+06	3.4237e+07	0.128758	11560	0.282422
1584	Lingga	Kep. Riau	2020	1.87649e+06	5.08795e+06	1.19997e+06	584593	2.36961e+06	1.82927e+06	4.67902e+06		0.138364	12450	0.281413
1585	Kepulauan Anambas	Kep. Riau	2010	1.09961e+07	5.66173e+06	331228	280629			5.80724e+06	2.92509e+08	0.0478354	1800	0.329351
1586	Kepulauan Anambas	Kep. Riau	2011	1.09259e+07	5.46002e+06	673035	1.00516e+06			1.14212e+07	2.93342e+08	0.0418739	1600	0.335141
1587	Kepulauan Anambas	Kep. Riau	2012	1.69257e+07	4.36378e+06	564754	878335	3.62804e+06	2.10242e+06	1.2431e+07	2.99882e+08	0.0437772	1700	0.393385
1588	Kepulauan Anambas	Kep. Riau	2013	9.90173e+06	5.92078e+06	1.15525e+06	790462			1.36642e+07	3.05215e+08	0.0457154	1800	0.357398
1589	Kepulauan Anambas	Kep. Riau	2014	1.05674e+07	5.40587e+06	1.54676e+06	538694	5.52694e+06	2.95832e+06	1.09961e+07	3.12425e+08	0.0494585	1973	0.328683
1590	Kepulauan Anambas	Kep. Riau	2015	4.7815e+06	4.55941e+06	2.17554e+06	426050	570469	907983	8.24077e+06	3.1778e+08	0.0655713	2650	0.340118
1591	Kepulauan Anambas	Kep. Riau	2016	6.16037e+06	8.5656e+06	2.65932e+06	835272				3.22987e+08	0.0669583	2740	0.318174
1592	Kepulauan Anambas	Kep. Riau	2017	3.78102e+06	8.52056e+06	1.83388e+06	1.05738e+06	3.48445e+06	2.45057e+06	1.01374e+07	3.18931e+08	0.0685792	2840	0.286126
1593	Kepulauan Anambas	Kep. Riau	2018	4.73815e+06	8.68939e+06	2.4521e+06	839050	4.1365e+06	2.6497e+06	6.52526e+06	2.89361e+08	0.0691678	2900	0.286431
1594	Kepulauan Anambas	Kep. Riau	2019	8.79836e+06	9.18017e+06	4.27187e+06	864126	5.04838e+06	4.12937e+06	1.27754e+07	2.86528e+08	0.0642889	2720	0.281358
1595	Kepulauan Anambas	Kep. Riau	2020	2.65923e+06	8.7853e+06	1.7141e+06	740086	4.5227e+06	3.46159e+06	9.42279e+06		0.0655063	2800	0.296132
1596	Kota Batam	Kep. Riau	2010	288620	241149	41754.1	166602			485809	7.0694e+07	0.0730264	69700	0.265175
1597	Kota Batam	Kep. Riau	2011	202552	316418	39131.3	325336	357072	142602	494770	7.28519e+07	0.0617592	61800	0.359403
1598	Kota Batam	Kep. Riau	2012	305847	410175	44353.9	394430	400047	176800	472915	7.48315e+07	0.0629097	65900	0.391233
1599	Kota Batam	Kep. Riau	2013	179579	483125	54296.4	553926			585516	7.67117e+07	0.0525295	57500	0.340268
1600	Kota Batam	Kep. Riau	2014	194064	489662	49646.7	683074			659321	7.87941e+07	0.0537731	61399	0.407022
1601	Kota Batam	Kep. Riau	2015	87175.9	445749	94852.6	703721	94436.2	86439.4	674909	8.07444e+07	0.0504127	59940	0.341091
1602	Kota Batam	Kep. Riau	2016	74969.2	466622	137792	712771	32568.8	17103.1	47877.4	8.19226e+07	0.0463766	57340	0.332994
1603	Kota Batam	Kep. Riau	2017	76220.9	449771	128328	759139	450455	230766	605883	8.07379e+07	0.0476622	61160	0.311739
1604	Kota Batam	Kep. Riau	2018	86979.3	450508	56972.5	815658	438773	235146	278485	8.17876e+07	0.0506929	67410	0.313572
1605	Kota Batam	Kep. Riau	2019	78102.3	479041	162234	834069	449770	251973	655494	8.43347e+07	0.0481174	66210	0.331219
1606	Kota Batam	Kep. Riau	2020	118912	442948	174079	685872	421271	293696	498387		0.0471602	67060	0.322919
1607	Kota Tanjung Pinang	Kep. Riau	2010	1.49005e+06	1.00795e+06	16684.8	252444	790919	274548	1.48703e+06	5.16641e+07	0.126388	23800	0.331012
1608	Kota Tanjung Pinang	Kep. Riau	2011	1.07724e+06	1.32047e+06	12762	355554	954046	368351	1.67157e+06	5.46104e+07	0.110305	21100	0.356535
1609	Kota Tanjung Pinang	Kep. Riau	2012	1.67594e+06	1.50452e+06	7442.49	424864	981785	404494	1.73231e+06	5.76474e+07	0.116951	22700	0.337813
1610	Kota Tanjung Pinang	Kep. Riau	2013	1.03576e+06	1.77063e+06	8968.52	536009	1.23484e+06	499795	1.73154e+06	6.12214e+07	0.104579	20600	0.351161
1611	Kota Tanjung Pinang	Kep. Riau	2014	1.13638e+06	1.80544e+06		626722	1.35659e+06	600231	1.92108e+06	6.36601e+07	0.100144	20001	0.359603
1612	Kota Tanjung Pinang	Kep. Riau	2015	527559	1.60848e+06		607737	252294	309358	1.57492e+06	6.64106e+07	0.095443	19300	0.38098
1613	Kota Tanjung Pinang	Kep. Riau	2016	455857	2.19692e+06	647657	615653	179905	76758.1	441462	6.88746e+07	0.093096	19060	0.356014
1614	Kota Tanjung Pinang	Kep. Riau	2017	470598	2.167e+06	544631	780999	1.19274e+06	685787	1.79877e+06	6.99152e+07	0.0926315	19180	0.340718
1615	Kota Tanjung Pinang	Kep. Riau	2018	552901	2.18529e+06	478657	766775	1.11321e+06	709777	1.05563e+06	7.13709e+07	0.0922209	19300	0.320472
1616	Kota Tanjung Pinang	Kep. Riau	2019	508244	2.31422e+06	425786	701826	1.27555e+06	773255	1.96639e+06	7.29904e+07	0.0900356	19050	0.313832
1617	Kota Tanjung Pinang	Kep. Riau	2020	791535	2.14102e+06	384131	682692	1.25229e+06	821268	1.86101e+06		0.0935428	19980	0.344815
1618	Bangka	Babel	2010	109643	976287	102856	126894	225387	137548	932550	2.44852e+07	0.0778503	21700	0.283448
1619	Bangka	Babel	2011	498166	1.13949e+06	139871	115345			897225	2.56408e+07	0.0539964	15400	0.313078
1620	Bangka	Babel	2012	258603	1.38311e+06	180320	192280	863791	306437	986531	2.64299e+07	0.0565873	16500	0.290427
1621	Bangka	Babel	2013	261585	1.4905e+06	150161	211326			1.22558e+06	2.73095e+07	0.05436	16200	0.306164
1622	Bangka	Babel	2014	362453	1.61821e+06	158921	292670	4.88343e+06	1.67814e+06	1.15913e+06	2.80027e+07	0.0523868	15951	0.29987
1623	Bangka	Babel	2015	383196	1.6073e+06	393852	372752	106699	147691	1.50573e+06	2.8663e+07	0.0559011	17390	0.260027
1624	Bangka	Babel	2016	202921	1.68686e+06	652435	406186	189808	80599.5	297510	2.94004e+07	0.0544164	17290	0.28241
1625	Bangka	Babel	2017	187076	1.62365e+06	512531	604587	883706	592453	1.60227e+06	3.02541e+07	0.0507239	16450	0.274258
1626	Bangka	Babel	2018	262136	1.60128e+06	443516	523158	896139	566770	1.16871e+06	3.10362e+07	0.0544752	18020	0.27791
1627	Bangka	Babel	2019	469497	1.63866e+06	483607	428853	998176	624709	1.6531e+06	3.13935e+07	0.0489718	16520	0.25041
1628	Bangka	Babel	2020	168097	1.44883e+06	466430	452939	849447	804773	1.30039e+06		0.0448198	15410	0.254231
1629	Belitung	Babel	2010	126384	1.52173e+06	180478	319276	880476	349859	1.28257e+06	2.76398e+07	0.101426	15900	0.228436
1630	Belitung	Babel	2011	403127	1.75032e+06	253526	387214			1.26558e+06	2.86789e+07	0.0704555	11300	0.321409
1631	Belitung	Babel	2012	221574	2.08371e+06	238242	401707	1.06858e+06	494669	1.40207e+06	2.97854e+07	0.0737908	12100	0.311957
1632	Belitung	Babel	2013	195708	2.24663e+06	247907	554706			1.69326e+06	3.09166e+07	0.0853212	14300	0.289452
1633	Belitung	Babel	2014	261681	2.50258e+06	282124	644893			1.70424e+06	3.17322e+07	0.0741281	12696	0.255815
1634	Belitung	Babel	2015	316973	2.52697e+06	335020	718611	506831	221808	2.06615e+06	3.24893e+07	0.0832914	14580	0.278348
1635	Belitung	Babel	2016	241641	2.68457e+06	727462	773427	1.33222e+06	872797	2.17985e+06	3.34315e+07	0.0779987	13940	0.248957
1636	Belitung	Babel	2017	138138	2.60342e+06	687406	1.05909e+06	1.22034e+06	996320	2.0589e+06	3.45039e+07	0.0773498	14110	0.264647
1637	Belitung	Babel	2018	256467	2.58151e+06	733094	1.03107e+06	1.19614e+06	1.04326e+06	1.40257e+06	3.56636e+07	0.0752061	14000	0.266616
1638	Belitung	Babel	2019	424300	2.68954e+06	714571	935998	1.35612e+06	1.22165e+06	2.3571e+06	3.63509e+07	0.0625843	11880	0.254036
1639	Belitung	Babel	2020	159577	2.38229e+06	596045	837934	1.25442e+06	1.30034e+06	1.98477e+06		0.0623795	12070	0.256482
1640	Bangka Barat	Babel	2010	158967	1.23228e+06	124198	155473	700386	314755	1.10022e+06	3.89094e+07	0.0522146	9200	0.239299
1641	Bangka Barat	Babel	2011	551304	1.47264e+06	130144	190380			1.20564e+06	4.01656e+07	0.0360871	6500	0.322156
1642	Bangka Barat	Babel	2012	326560	1.75265e+06	174409	165027	907726	414242	1.50592e+06	4.14354e+07	0.0379964	7000	0.276701
1643	Bangka Barat	Babel	2013	271829	1.90232e+06	130606	240832	978169	447302	1.5226e+06	4.26237e+07	0.0329313	6200	0.253468
1644	Bangka Barat	Babel	2014	362018	2.15016e+06	161603	207469			1.7027e+06	4.36895e+07	0.03169	6097	0.276538
1645	Bangka Barat	Babel	2015	445269	2.1583e+06	209789	286375	131284	260764	1.88969e+06	4.49129e+07	0.03057	6010	0.284413
1646	Bangka Barat	Babel	2016	214206	2.20241e+06	874096	262414	1.00176e+06	637078	2.18742e+06	4.61137e+07	0.027207	5460	0.263818
1647	Bangka Barat	Babel	2017	177656	2.14081e+06	634938	383278	953035	548430	1.82363e+06	4.75687e+07	0.029593	6060	0.249307
1648	Bangka Barat	Babel	2018	267260	2.12988e+06	602028	333788	946594	557861	1.46162e+06	4.90299e+07	0.0303812	6350	0.263713
1649	Bangka Barat	Babel	2019	536285	2.18818e+06	588989	317815	1.2176e+06	649677	1.91732e+06	5.15163e+07	0.0265055	5650	0.248376
1650	Bangka Barat	Babel	2020	235545	1.95626e+06	505808	295881	1.41751e+06	781872	1.61599e+06		0.0268253	5830	0.233712
1651	Bangka Tengah	Babel	2010	140012	1.2589e+06	150009	124313	467942	79568.4	1.07706e+06	2.83141e+07	0.0807675	13100	0.250795
1652	Bangka Tengah	Babel	2011	593037	1.41853e+06	167160	168730	767712	225041	1.0526e+06	2.93793e+07	0.0560883	9300	0.28822
1653	Bangka Tengah	Babel	2012	249871	1.78716e+06	211668	219834	957436	385054	1.18791e+06	3.01935e+07	0.0589734	10000	0.319843
1654	Bangka Tengah	Babel	2013	180223	1.94336e+06	217315	238796	949418	390902	1.41875e+06	3.05486e+07	0.0548037	9500	0.316851
1655	Bangka Tengah	Babel	2014	241719	2.13134e+06	233502	347777	1.10458e+06	382687	1.44383e+06	3.03811e+07	0.0531154	9413	0.295107
1656	Bangka Tengah	Babel	2015	275011	2.23483e+06	601687	366723	285132	206919	1.84613e+06	2.99058e+07	0.0563285	10190	0.268688
1657	Bangka Tengah	Babel	2016	201276	2.36305e+06	732361	397680	1.1886e+06	660694	1.99074e+06	3.02054e+07	0.0560849	10360	0.267637
1658	Bangka Tengah	Babel	2017	153376	2.29603e+06	554084	516297	1.31423e+06	540931	1.68212e+06	3.06281e+07	0.0603914	11390	0.254017
1659	Bangka Tengah	Babel	2018	274117	2.28203e+06	665150	394927	1.5829e+06	635733	1.32703e+06	3.1057e+07	0.0577875	11120	0.262201
1660	Bangka Tengah	Babel	2019	466994	2.361e+06	636353	452856	1.35864e+06	665702	2.02292e+06	3.09718e+07	0.04995	9800	0.257969
1661	Bangka Tengah	Babel	2020	191584	2.12276e+06	760653	425979	1.23438e+06	972756	1.82808e+06		0.0481961	9640	0.241718
1662	Bangka Selatan	Babel	2010	135985	1.30672e+06	150128	82769.8	598087	190604	1.26537e+06	2.42408e+07	0.0616768	10700	0.208018
1663	Bangka Selatan	Babel	2011	442798	1.52839e+06	179274	108676			1.12612e+06	2.52276e+07	0.0428208	7600	0.288441
1664	Bangka Selatan	Babel	2012	231634	1.81944e+06	207175	114941	730414	268548	1.40086e+06	2.58505e+07	0.0446438	8100	0.273453
1665	Bangka Selatan	Babel	2013	170054	1.96151e+06	340507	110016	910763	372822	1.55163e+06	2.64146e+07	0.0404282	7500	0.275415
1666	Bangka Selatan	Babel	2014	251032	2.18041e+06	329901	152550			1.67309e+06	2.70155e+07	0.0390096	7392	0.270016
1667	Bangka Selatan	Babel	2015	289588	2.23889e+06	432295	200092			1.73527e+06	2.75812e+07	0.0371933	7200	0.290601
1668	Bangka Selatan	Babel	2016	298310	2.35333e+06	560585	234003	353643	254024	1.42056e+06	2.8181e+07	0.035969	7110	0.244695
1669	Bangka Selatan	Babel	2017	198959	2.28669e+06	462900	419798	931234	515579	2.14963e+06	2.88733e+07	0.039052	7880	0.241074
1670	Bangka Selatan	Babel	2018	341822	2.26411e+06	722355	240056	1.11984e+06	740673	1.249e+06	2.95847e+07	0.0368138	7580	0.223779
1671	Bangka Selatan	Babel	2019	532848	2.31078e+06	714101	299760	1.10267e+06	710674	2.01318e+06	2.97813e+07	0.0334329	7020	0.254768
1672	Bangka Selatan	Babel	2020	200391	2.06122e+06	618130	234680	1.10998e+06	729555	1.38362e+06		0.0350056	7490	0.218205
1673	Belitung Timur	Babel	2010	184822	2.08923e+06	255319	375394	1.00019e+06	539261	1.67081e+06	3.39163e+07	0.10371	11100	0.254872
1674	Belitung Timur	Babel	2011	619358	2.38888e+06	268219	509353			1.66356e+06	3.51799e+07	0.0721145	7900	0.271803
1675	Belitung Timur	Babel	2012	346031	2.85426e+06	302514	425350	1.23697e+06	518851	2.08043e+06	3.65166e+07	0.0759179	8500	0.294087
1676	Belitung Timur	Babel	2013	261279	3.13513e+06	334790	497484	1.62591e+06	604436	2.15527e+06	3.77956e+07	0.0690143	7900	0.255881
1677	Belitung Timur	Babel	2014	401270	3.35802e+06	356725	621189	1.62411e+06	667036	2.31517e+06	3.8899e+07	0.06725	7870	0.262467
1678	Belitung Timur	Babel	2015	463071	3.45796e+06	463085	720855	383663	352282	2.68731e+06	3.98205e+07	0.0729517	8710	0.281995
1679	Belitung Timur	Babel	2016	294167	3.59681e+06	863149	740845	1.92519e+06	999458	3.02125e+06	4.06565e+07	0.0695247	8480	0.229478
1680	Belitung Timur	Babel	2017	246356	3.47678e+06	684539	880167	1.78048e+06	1.03866e+06	2.14278e+06	4.17163e+07	0.0677438	8440	0.278077
1681	Belitung Timur	Babel	2018	483680	3.46417e+06	787633	861426	1.7483e+06	1.13696e+06	1.77625e+06	4.2665e+07	0.0702795	8930	0.267746
1682	Belitung Timur	Babel	2019	776204	3.57335e+06	772492	858579	1.85804e+06	1.23334e+06	2.57485e+06	4.32597e+07	0.0656778	8510	0.242579
1683	Belitung Timur	Babel	2020	260309	3.19176e+06	729717	773532	1.61214e+06	1.22874e+06	2.2327e+06		0.0648146	8560	0.251545
1684	Kota Pangkalpinang	Babel	2010	79241.6	1.34624e+06	96415.1	205137	772106	268350	1.01032e+06	3.52546e+07	0.0602893	10600	0.287663
1685	Kota Pangkalpinang	Babel	2011	283469	1.54329e+06	99222.7	208706			1.12174e+06	3.69507e+07	0.0417402	7500	0.309788
1686	Kota Pangkalpinang	Babel	2012	149164	1.83191e+06	110125	358936	885174	402700	1.36698e+06	3.83683e+07	0.043527	8000	0.298498
1687	Kota Pangkalpinang	Babel	2013	123623	2.0458e+06	173628	490169			1.54549e+06	3.99334e+07	0.0415097	7800	0.324095
1688	Kota Pangkalpinang	Babel	2014	177664	2.15989e+06	159648	592817			1.68178e+06	4.07772e+07	0.0406731	7809	0.339419
1689	Kota Pangkalpinang	Babel	2015	193307	2.13995e+06	320273	689625	188120	229025	1.83805e+06	4.16067e+07	0.0510698	10020	0.273752
1690	Kota Pangkalpinang	Babel	2016	120874	2.25336e+06	1.20134e+06	680178	555083	288738	886644	4.2952e+07	0.0505177	10120	0.285198
1691	Kota Pangkalpinang	Babel	2017	121100	2.16974e+06	432677	851047	857021	618108	2.11014e+06	4.42914e+07	0.0477514	9760	0.326175
1692	Kota Pangkalpinang	Babel	2018	203184	2.12352e+06	755931	801515	901794	678858	1.07094e+06	4.58419e+07	0.0492519	10270	0.313893
1693	Kota Pangkalpinang	Babel	2019	294084	2.23882e+06	414272	729180	1.0091e+06	750640	2.02156e+06	4.66844e+07	0.0423077	9000	0.299718
1694	Kota Pangkalpinang	Babel	2020	111410	1.99436e+06	412023	649926	881641	900998	1.711e+06		0.0433393	9400	0.276692
1695	Bandung	Jawa Barat	2010	21156.4	338921	37098	61979.1	322214	76364.1	231299	1.54246e+07	0.0924458	296300	0.288573
1696	Bandung	Jawa Barat	2011	25399.6	367482	30565.7	88933	441055	44276.4	264826	1.59955e+07	0.0892806	292200	0.357455
1697	Bandung	Jawa Barat	2012	36915.4	454603	50157.4	109686	423750	95836.9	300401	1.66693e+07	0.0831815	277800	0.357846
1698	Bandung	Jawa Barat	2013	35198.2	508024	46717.1	148949	462829	103455	335132	1.73349e+07	0.0797833	271700	0.344361
1699	Bandung	Jawa Barat	2014	28538.2	546846	45347.8	202296			387786	1.80447e+07	0.0768682	266763	0.374395
1700	Bandung	Jawa Barat	2015	31491.3	553898	41095.8	221899	24387.1	24590.7	438984	1.87983e+07	0.0795221	281040	0.396734
1701	Bandung	Jawa Barat	2016	32595.5	582957	179359	238144	318397	83052.3	155549	1.96771e+07	0.0758072	272650	0.399234
1702	Bandung	Jawa Barat	2017	45422.7	563168	175141	256153	548763	188030	467295	2.05639e+07	0.0732775	268020	0.390847
1703	Bandung	Jawa Barat	2018	49573.9	554222	198268	249521	531108	198536	286875	2.15112e+07	0.0662122	246130	0.418103
1704	Bandung	Jawa Barat	2019	75219	569446	188186	271597	538174	253818	546460	2.24896e+07	0.0591241	223210	0.355278
1705	Bandung	Jawa Barat	2020	44875.7	513588	176935	266046	499255	279458	506019		0.068798	263600	0.414328
1706	Bekasi	Jawa Barat	2010	14644.1	202036	31503	97358.8	216617	62636.7	294066	5.89012e+07	0.0608984	161800	0.28623
1707	Bekasi	Jawa Barat	2011	21028	245728	19992.8	216335			369894	6.03174e+07	0.0575983	159500	0.325461
1708	Bekasi	Jawa Barat	2012	25751.2	333875	14997.7	278006	332466	77574	425713	6.171e+07	0.0525604	151600	0.347506
1709	Bekasi	Jawa Barat	2013	14962.3	360943	15407.6	384571	375266	136461	481230	6.30206e+07	0.0525297	157700	0.329518
1710	Bekasi	Jawa Barat	2014	25682.1	382925	10680.4	495657	1.37743e+06	328814	531394	6.42084e+07	0.0501393	156570	0.327792
1711	Bekasi	Jawa Barat	2015	14504.2	386968	21102	568031	102552	37846	574433	6.46195e+07	0.0521255	169200	0.345485
1712	Bekasi	Jawa Barat	2016	11682.8	348047	97323.5	568799				6.53278e+07	0.0487619	164410	0.308723
1713	Bekasi	Jawa Barat	2017	9442.21	329396	89190.4	660512	463567	179398	660948	6.65369e+07	0.0468425	163950	0.335759
1714	Bekasi	Jawa Barat	2018	8779.42	317522	92666.8	576817	443936	220064	382494	6.80555e+07	0.0432977	157210	0.356105
1715	Bekasi	Jawa Barat	2019	10256.3	324014	89576.8	648098	471688	221541	586273	6.84461e+07	0.039701	149430	0.353638
1716	Bekasi	Jawa Barat	2020	12809.7	283473	78131.3	611472	433677	241951	566557		0.0477813	186300	0.371523
1717	Bogor	Jawa Barat	2010	10443.5	231768	29722.7	82940.2	187243	75804.4	226026	4.31535e+06	0.0991301	477200	0.409292
1718	Bogor	Jawa Barat	2011	19920.2	268241	32308.6	138583	266573	77723.9	249222	4.4796e+06	0.0951707	470500	0.413701
1719	Bogor	Jawa Barat	2012	17414.1	329702	31150	206625	269751	106043	273322	4.64765e+06	0.0881707	447300	0.423134
1720	Bogor	Jawa Barat	2013	9816.4	362886	41655.3	242409	354119	126155	360415	4.82583e+06	0.0959421	499100	0.382456
1721	Bogor	Jawa Barat	2014	17848.6	385648	35639.1	321307			373459	5.01068e+06	0.0898667	479093	0.3849
1722	Bogor	Jawa Barat	2015	16716.8	396258	36293.1	366727	60557.9	52125.6	411506	5.21677e+06	0.0892179	487100	0.418091
1723	Bogor	Jawa Barat	2016	14594.3	343234	90645.1	410241	347394	207625	502451	5.46629e+06	0.0878407	490800	0.40054
1724	Bogor	Jawa Barat	2017	16785.1	332809	99995.3	532260	397892	220778	485216	5.69135e+06	0.0852632	487280	0.383835
1725	Bogor	Jawa Barat	2018	12947.5	328549	109164	478463	420318	220674	375700	5.92244e+06	0.071054	415020	0.416393
1726	Bogor	Jawa Barat	2019	20007.7	341109	124804	529916	424708	249383	489346	6.15078e+06	0.0662201	395030	0.403755
1727	Bogor	Jawa Barat	2020	11476.5	303831	119538	461572	393820	309764	539455		0.0764869	465670	0.380758
1728	Ciamis	Jawa Barat	2010	12863.8	763743	81229.2	44476.4	565311	99466.2	469979	1.28319e+07	0.139559	158500	0.245037
1729	Ciamis	Jawa Barat	2011	21820.1	834383	74631.2	51566.3	847881	120293	365433	1.34731e+07	0.136838	156300	0.312442
1730	Ciamis	Jawa Barat	2012	25758.5	1.01416e+06	78040.3	76352.1	899739	137637	291295	1.41574e+07	0.129354	148600	0.31156
1731	Ciamis	Jawa Barat	2013	18632.5	1.12846e+06	82747.8	101669			768865	1.4844e+07	0.115105	133000	0.331902
1732	Ciamis	Jawa Barat	2014	16529.1	919273	114713	156888			702333	1.55373e+07	0.11189	130028	0.310228
1733	Ciamis	Jawa Barat	2015	20435	989996	109184	154281	23025	45833.4	721707	1.63701e+07	0.0897336	104870	0.33233
1734	Ciamis	Jawa Barat	2016	17211.2	1.0239e+06	115771	174206	745634	262211	906179	1.72982e+07	0.0840318	98770	0.333417
1735	Ciamis	Jawa Barat	2017	23392.7	1.0003e+06	387654	188731	814800	309144	892711	1.81278e+07	0.0818626	96760	0.36413
1736	Ciamis	Jawa Barat	2018	20471.7	973068	341768	197379	825532	350037	622149	1.90253e+07	0.0721167	85720	0.308787
1737	Ciamis	Jawa Barat	2019	15191.6	1.01457e+06	439839	221123	845283	358351	874212	1.994e+07	0.0664421	79410	0.353857
1738	Ciamis	Jawa Barat	2020	31830.8	925658	358369	211530	744151	382974	895774		0.0760515	91390	0.336072
1739	Cianjur	Jawa Barat	2010	6608.36	401498	46310	52270.8	302249	75540.3	192619	9.42303e+06	0.142217	311000	0.261858
1740	Cianjur	Jawa Barat	2011	11321.8	438651	45472.7	66944.9	436373	80030.4	222358	9.84823e+06	0.1393	306600	0.293152
1741	Cianjur	Jawa Barat	2012	13375.4	527746	67250.8	97476.7	443045	112920	254830	1.03543e+07	0.131669	291500	0.328188
1742	Cianjur	Jawa Barat	2013	9560.23	586712	43820.1	119579	429119	140633	350430	1.08295e+07	0.120388	267900	0.285254
1743	Cianjur	Jawa Barat	2014	15952.7	629623	44194.8	184099			419369	1.13633e+07	0.114787	256598	0.279874
1744	Cianjur	Jawa Barat	2015	11188.6	643505	95155.5	202606	24306.2	57210.7	473071	1.19643e+07	0.122064	273900	0.281497
1745	Cianjur	Jawa Barat	2016	10382.9	697451	223155	202204	534408	302524	561370	1.27327e+07	0.116123	261390	0.36104
1746	Cianjur	Jawa Barat	2017	12718.7	683696	255390	237187	600096	297468	620522	1.34512e+07	0.11407	257410	0.347917
1747	Cianjur	Jawa Barat	2018	11232.4	684934	272992	252074	632157	330550	421290	1.42856e+07	0.0980174	221580	0.370079
1748	Cianjur	Jawa Barat	2019	8170.16	718943	249294	277746	571714	351769	690731	1.50742e+07	0.0914995	207070	0.363072
1749	Cianjur	Jawa Barat	2020	17284.5	650268	230123	254820	569254	371933	673483		0.103549	234470	0.350318
1750	Cirebon	Jawa Barat	2010	6506.86	424278	39717.2	68206.6			263982	5.66351e+06	0.163048	333300	0.303274
1751	Cirebon	Jawa Barat	2011	11272.5	451398	37184.4	94080.4	433193	82019.3	233012	5.95955e+06	0.159484	328600	0.273412
1752	Cirebon	Jawa Barat	2012	13256.3	546928	41430.1	110754	452467	87490	285799	6.27188e+06	0.150437	312400	0.348625
1753	Cirebon	Jawa Barat	2013	9648.51	611921	46460.6	119847	483077	98684.5	402541	6.56094e+06	0.14677	307200	0.320958
1754	Cirebon	Jawa Barat	2014	15670.9	666890	36095	214672		129482	441055	6.88581e+06	0.142457	300526	0.284014
1755	Cirebon	Jawa Barat	2015	10382.2	673483	87342.9	225141	14849.1	20877.4	487782	7.25696e+06	0.147311	313210	0.328018
1756	Cirebon	Jawa Barat	2016	10307	710162	250791	246874	554921	203228	601017	7.67161e+06	0.13462	288490	0.355953
1757	Cirebon	Jawa Barat	2017	12658.2	692331	222955	360875	631285	219867	609692	8.0709e+06	0.129447	279550	0.355126
1758	Cirebon	Jawa Barat	2018	11015.6	689518	55984.8	268729	595186	226306	439271	8.52413e+06	0.106777	232370	0.363793
1759	Cirebon	Jawa Barat	2019	8303.29	725655	240650	291131	654576	268522	643518	9.01205e+06	0.0992474	217640	0.343552
1760	Cirebon	Jawa Barat	2020	17458.5	641326	215267	278563	588288	287364	561428		0.112209	247940	0.337849
1761	Garut	Jawa Barat	2010	11320.5	425983	49354.6	44962.9	340020	83435	198554	1.09676e+07	0.138545	335600	0.282822
1762	Garut	Jawa Barat	2011	20866.8	465498	46657.7	49958	449050	77999.1	200355	1.14046e+07	0.135038	330900	0.297333
1763	Garut	Jawa Barat	2012	33862.9	559296	57569.2	74388.9	429008	102800	197441	1.17432e+07	0.127003	314600	0.314994
1764	Garut	Jawa Barat	2013	20093.5	624931	71823.9	96160			411305	1.21999e+07	0.128236	320900	0.308836
1765	Garut	Jawa Barat	2014	18932.2	673922	58026.1	147757			422710	1.27034e+07	0.124924	315581	0.330011
1766	Garut	Jawa Barat	2015	21401.1	683926	63324.3	164475	24991.8	58349.5	483954	1.31973e+07	0.127778	325670	0.306191
1767	Garut	Jawa Barat	2016	33617.5	703914	196619	149956	532910	205690	590954	1.38971e+07	0.116178	298520	0.347359
1768	Garut	Jawa Barat	2017	44489.5	686384	263965	267400	668942	188111	730419	1.44937e+07	0.112498	291240	0.368576
1769	Garut	Jawa Barat	2018	31234.9	681759	252800	161640	607653	198942	454957	1.51303e+07	0.0925837	241310	0.371315
1770	Garut	Jawa Barat	2019	59218.6	700516	273786	185540	635141	251761	748824	1.57899e+07	0.0896842	235190	0.35206
1771	Garut	Jawa Barat	2020	33109.7	630801	257490	180016	594714	264574	782199		0.0996648	262780	0.351971
1772	Indramayu	Jawa Barat	2010	14913.8	475654	55907.3	61908	334682	74359.7	326922	2.94574e+07	0.167779	276000	0.24115
1773	Indramayu	Jawa Barat	2011	23285.5	496992	47302.3	87390.2	462079	93684.9	323264	3.05063e+07	0.164498	272100	0.280433
1774	Indramayu	Jawa Barat	2012	35705.8	611784	58743	98997.2	514715	128498	384244	3.13231e+07	0.155525	258700	0.268502
1775	Indramayu	Jawa Barat	2013	25828.3	678368	44366.7	104451	535668	141744	560462	3.2058e+07	0.150118	251100	0.2766
1776	Indramayu	Jawa Barat	2014	55277.7	753461	60922.3	195072	611485	227947	560498	3.34744e+07	0.143087	240676	0.280886
1777	Indramayu	Jawa Barat	2015	30380.8	761273	117639	205081	10756.4	31260	691099	3.4052e+07	0.149652	253120	0.288315
1778	Indramayu	Jawa Barat	2016	32705.5	819530	268033	206476				3.39462e+07	0.139345	237000	0.262256
1779	Indramayu	Jawa Barat	2017	26671.6	800811	245381	337776	614259	310848	861694	3.42896e+07	0.13648	233380	0.291295
1780	Indramayu	Jawa Barat	2018	18864.9	797918	249759	244239	583083	394104	480275	3.45713e+07	0.118765	204180	0.316181
1781	Indramayu	Jawa Barat	2019	24572.1	820395	294524	260383	626357	399272	954243	3.55435e+07	0.111	191860	0.28355
1782	Indramayu	Jawa Barat	2020	26536.3	746425	238780	290446	572870	390180	775112		0.126788	220310	0.318852
1783	Karawang	Jawa Barat	2010	12223.5	333162	45304.4	98071.2	244706	89914.4	329634	4.73082e+07	0.121398	260300	0.279018
1784	Karawang	Jawa Barat	2011	20683.8	374979	37635.6	174300	364756	106343	321356	4.97742e+07	0.11817	256700	0.328535
1785	Karawang	Jawa Barat	2012	27215.3	456571	34934.4	299445	428635	138006	440371	5.15806e+07	0.110985	244100	0.337215
1786	Karawang	Jawa Barat	2013	20698.8	509813	47425.6	296956	449052	148721	568585	5.50566e+07	0.107217	238600	0.318968
1787	Karawang	Jawa Barat	2014	27474.8	528184	55385.5	404049	463747	164374	618307	5.74501e+07	0.101769	228993	0.30343
1788	Karawang	Jawa Barat	2015	18357.4	548248	58224.2	464732	60003.8	51497.8	497262	5.95128e+07	0.103374	235030	0.341152
1789	Karawang	Jawa Barat	2016	23211.4	544794	149152	437060	462164	231586	768773	6.287e+07	0.100445	230600	0.343716
1790	Karawang	Jawa Barat	2017	20872.8	535181	199009	603633	537365	237414	859859	6.60563e+07	0.102241	236840	0.348297
1791	Karawang	Jawa Barat	2018	15831.7	533183	210398	500670	543625	280264	436821	6.97631e+07	0.080462	187960	0.330785
1792	Karawang	Jawa Barat	2019	21288.7	562950	216291	576197	589468	332076	897975	7.13106e+07	0.073775	173660	0.35681
1793	Karawang	Jawa Barat	2020	24131.9	511134	180745	549825	546543	282056	789213		0.0824345	195410	0.326927
1794	Kuningan	Jawa Barat	2010	13059.5	644972	75923.2	66567.4	492009	73010.8	268511	1.04094e+07	0.148842	152400
1795	Kuningan	Jawa Barat	2011	22571.7	700959	67383.6	80486			502442	1.09419e+07	0.145893	150300
1796	Kuningan	Jawa Barat	2012	26609.7	861204	65756.1	94169.1	705511	158099	403406	1.15178e+07	0.137869	142900
1797	Kuningan	Jawa Barat	2013	19399	957612	59575.5	107900			630010	1.21966e+07	0.13368	139400
1798	Kuningan	Jawa Barat	2014	31707.2	1.06023e+06	70889.7	193043			695635	1.29202e+07	0.127323	133572
1799	Kuningan	Jawa Barat	2015	20952.5	1.06841e+06	181913	217137	25315.5	71808.2	809990	1.3723e+07	0.13948	147210
1800	Kuningan	Jawa Barat	2016	20826.5	1.14758e+06	395618	238671	897175	299904	917724	1.45217e+07	0.135674	144070
1801	Kuningan	Jawa Barat	2017	25635.7	1.12076e+06	421485	359856	929919	341006	964171	1.53734e+07	0.132513	141550
1802	Kuningan	Jawa Barat	2018	22358	1.11419e+06	372114	282195	931832	351039	665289	1.62754e+07	0.122066	131160
1803	Kuningan	Jawa Barat	2019	16503.7	1.1504e+06	409105	278870	1.01805e+06	378693	824082	1.72426e+07	0.113952	123160
1804	Kuningan	Jawa Barat	2020	35730.4	1.03219e+06	406414	274790	1.09493e+06	364022	908237		0.128047	139200
1805	Majalengka	Jawa Barat	2010	11709.3	622132	54041.9	66247.2	476923	108628	425667	1.18607e+07	0.157038	181100	0.260177
1806	Majalengka	Jawa Barat	2011	20544.1	693642	58956.4	74709.5	627022	123275	480588	1.23721e+07	0.154114	178600	0.312699
1807	Majalengka	Jawa Barat	2012	25359	883992	111398	89069.1	659941	143058	566065	1.30368e+07	0.145786	169800	0.410385
1808	Majalengka	Jawa Barat	2013	18537.7	850909	62334.6	121747			498651	1.36288e+07	0.140879	164900	0.32222
1809	Majalengka	Jawa Barat	2014	29772	928745	68137.1	189678	838882	217550	738336	1.42518e+07	0.134326	158009	0.342095
1810	Majalengka	Jawa Barat	2015	19657.8	943277	140157	240025	39837	74147.8	645668	1.49727e+07	0.141696	167500	0.352737
1811	Majalengka	Jawa Barat	2016	19474.6	1.03193e+06	336109	279063	120419	98651.8	180942	1.58215e+07	0.128367	152500	0.356441
1812	Majalengka	Jawa Barat	2017	23059.2	1.00894e+06	330273	430404	1.04152e+06	236207	789183	1.68349e+07	0.125875	150260	0.350878
1813	Majalengka	Jawa Barat	2018	20192.1	975796	350553	375197	359826	348740	790228	1.77924e+07	0.107805	129290	0.365277
1814	Majalengka	Jawa Barat	2019	16746.8	968742	359518	365005	474511	351065	1.13947e+06	1.89696e+07	0.100462	121060	0.347049
1815	Majalengka	Jawa Barat	2020	30706.8	931619	347633	405449	798759	503482	1.24315e+06		0.114156	138210	0.335724
1816	Sukabumi	Jawa Barat	2010	15377.9	369709	40679.2	41741	282737	83523.7	251832	1.24487e+07	0.0117452	27700	0.246408
1817	Sukabumi	Jawa Barat	2011	30943.3	408777	48587.1	63886.4	380527	94601.9	236445	1.29394e+07	0.0114875	27300	0.301491
1818	Sukabumi	Jawa Barat	2012	28505.1	498766	53596.6	77382.3	383056	121830	248101	1.36819e+07	0.0108642	26000	0.343041
1819	Sukabumi	Jawa Barat	2013	15571.5	552650	68129.5	113540	436530	150550	370495	1.43488e+07	0.0104633	25200	0.301526
1820	Sukabumi	Jawa Barat	2014	29504.6	602110	66426.3	188703	448115	188304	373089	1.51471e+07	0.00996774	24143	0.320789
1821	Sukabumi	Jawa Barat	2015	26726.1	614599	61957.7	209301	35110.4	73819.1	474252	1.58546e+07	0.0114369	27840	0.355822
1822	Sukabumi	Jawa Barat	2016	26954.6	652766	190965	224549	64788.1	59524	105569	1.6743e+07	0.0112533	27510	0.328798
1823	Sukabumi	Jawa Barat	2017	33276.6	642108	86929.3	325861	492858	247851	629032	1.7663e+07	0.0111718	27410	0.33384
1824	Sukabumi	Jawa Barat	2018	26015.4	642264	94565.4	229760	502143	287399	432049	1.8654e+07	0.00942824	23200	0.328902
1825	Sukabumi	Jawa Barat	2019	42240.7	670787	239275	251306	508953	305294	639600	1.97118e+07	0.00886764	21870	0.346835
1826	Sukabumi	Jawa Barat	2020	22637.2	605087	204826	267533	454184	319967	705089		0.0102906	25420	0.333648
1827	Sumedang	Jawa Barat	2010	12133.6	575692	60069.2	98628.3	446177	141432	327458	1.41396e+07	0.128361	141400	0.267091
1828	Sumedang	Jawa Barat	2011	21040.8	658348	144407	125957	593429	165064	286322	1.47474e+07	0.125576	139400	0.324975
1829	Sumedang	Jawa Barat	2012	24691.5	826199	69059.1	144908	648811	166069	364977	1.56315e+07	0.118524	132500	0.339248
1830	Sumedang	Jawa Barat	2013	18249	921021	72792.4	168525			513735	1.63501e+07	0.113232	127400	0.33677
1831	Sumedang	Jawa Barat	2014	29784.6	976051	80681.2	266723			621530	1.70915e+07	0.107852	122036	0.328091
1832	Sumedang	Jawa Barat	2015	22984.7	983797	69570.9	287855	41381.8	91341.2	678090	1.79906e+07	0.113456	129030	0.348747
1833	Sumedang	Jawa Barat	2016	19590	997227	331272	302780	871365	309251	831072	1.90139e+07	0.105595	120600	0.367059
1834	Sumedang	Jawa Barat	2017	24210.7	976243	331238	482589	859821	375435	877908	2.01551e+07	0.105222	120630	0.387036
1835	Sumedang	Jawa Barat	2018	20889.3	979035	356304	375841	971180	413399	604784	2.12923e+07	0.097521	112140	0.420307
1836	Sumedang	Jawa Barat	2019	28704.4	1.02467e+06	411977	402229	1.09908e+06	419376	856885	2.26182e+07	0.0904026	104180	0.343825
1837	Sumedang	Jawa Barat	2020	20480.9	922755	403374	384979	994296	422124	841900		0.102544	118380	0.384253
1838	Tasikmalaya	Jawa Barat	2010	7929.31	545916	35872.9	28640.1	388650	36876.8	311282	9.89596e+06	0.12715	214600	0.254326
1839	Tasikmalaya	Jawa Barat	2011	14535.5	518665	45221.4	30102	608135	49495.3	226518	1.02771e+07	0.124501	211600	0.374177
1840	Tasikmalaya	Jawa Barat	2012	17184.1	633562	62037.3	35646.6	561749	70724.4	413545	1.06606e+07	0.117632	201200	0.330302
1841	Tasikmalaya	Jawa Barat	2013	12645	712702	57552.5	40970.4	621909	75839.5	486649	1.11096e+07	0.115864	199300	0.316636
1842	Tasikmalaya	Jawa Barat	2014	20120.8	776897	63816.4	89237.7	667667	102187	514361	1.16272e+07	0.112668	194757	0.293938
1843	Tasikmalaya	Jawa Barat	2015	13920.2	795214	109118	107424	14239	42099	595693	1.21402e+07	0.119885	208120	0.303554
1844	Tasikmalaya	Jawa Barat	2016	13281	842560	307586	124106	697095	194662	825583	1.28559e+07	0.112273	195610	0.304044
1845	Tasikmalaya	Jawa Barat	2017	16071	825371	324923	229782	749276	174305	826524	1.36093e+07	0.108366	189350	0.318611
1846	Tasikmalaya	Jawa Barat	2018	13724.3	828671	314213	141850	829341	187466	566163	1.43738e+07	0.0984471	172410	0.35306
1847	Tasikmalaya	Jawa Barat	2019	10240.8	859872	339210	164350	887763	246142	827372	1.51571e+07	0.0911735	159930	0.321967
1848	Tasikmalaya	Jawa Barat	2020	22087.7	786686	304702	174224	918337	294953	772290		0.103388	181520	0.342566
1849	Purwakarta	Jawa Barat	2010	15660.7	569257	58844.8	89025.3	386041	109779	401781	3.36061e+07	0.105099	90300	0.303645
1850	Purwakarta	Jawa Barat	2011	26815.6	592885	11454.9	127998	536572	125056	316649	3.53552e+07	0.101994	89000	0.338235
1851	Purwakarta	Jawa Barat	2012	31292.3	717375	49791.1	171189	526078	133513	430428	3.7277e+07	0.0955515	84600	0.391153
1852	Purwakarta	Jawa Barat	2013	22821.9	804189	62513.7	193501			564734	3.94336e+07	0.0930957	83600	0.388258
1853	Purwakarta	Jawa Barat	2014	36650.5	864380	45110.1	322891			622760	4.12048e+07	0.0882477	80306	0.369075
1854	Purwakarta	Jawa Barat	2015	24155.6	876862	47694.7	359238			724327	4.27249e+07	0.0910809	83940	0.352083
1855	Purwakarta	Jawa Barat	2016	23810.3	919444	125821	365729	1.29124e+06	472495	1.61561e+06	4.48455e+07	0.0895785	83550	0.35607
1856	Purwakarta	Jawa Barat	2017	29134.4	901297	149162	500861	774647	303634	915577	4.66391e+07	0.0903707	85250	0.389234
1857	Purwakarta	Jawa Barat	2018	25371.7	896169	278875	386874	725612	304305	662409	4.8508e+07	0.0796506	75940	0.397429
1858	Purwakarta	Jawa Barat	2019	34630.5	924036	275601	436553	773037	358925	968153	5.01856e+07	0.0746293	71860	0.398864
1859	Purwakarta	Jawa Barat	2020	24198.8	833707	281791	440459	749135	379288	865528		0.0824888	80170	0.413765
1860	Subang	Jawa Barat	2010	17059.7	491780	40057.1	52119.7	338461	81718.2	330730	1.44799e+07	0.136833	198300	0.245056
1861	Subang	Jawa Barat	2011	26789.1	509104	35789.9	64292.3	451362	83889.1	279860	1.48413e+07	0.133456	195500	0.276267
1862	Subang	Jawa Barat	2012	44441.9	619421	38724.1	81698.8	472975	105954	297523	1.48332e+07	0.125548	185900	0.315965
1863	Subang	Jawa Barat	2013	29395.7	689810	39747.2	95741.7			484675	1.53106e+07	0.123857	185400	0.331294
1864	Subang	Jawa Barat	2014	55459	753278	49375.7	173562			584839	1.59327e+07	0.117601	177941	0.314435
1865	Subang	Jawa Barat	2015	34480.2	767101	75407.3	205237	27664.5	28036.6	607542	1.66526e+07	0.122382	187170	0.332758
1866	Subang	Jawa Barat	2016	43140.6	844514	207826	233261	26209.3	194.616	55169.1	1.74194e+07	0.110201	170370	0.348205
1867	Subang	Jawa Barat	2017	38620.6	820913	250476	372019	713143	246218	820652	1.81629e+07	0.107385	167790	0.344422
1868	Subang	Jawa Barat	2018	29401.7	812220	276368	253800	595475	197458	692525	1.88159e+07	0.0865158	136610	0.33397
1869	Subang	Jawa Barat	2019	55778.2	829436	270078	290327	668683	279346	822005	1.94555e+07	0.0809487	129180	0.333148
1870	Subang	Jawa Barat	2020	38564.7	743497	258555	286155	652051	310595	719082		0.092901	149810	0.350235
1871	Bandung Barat	Jawa Barat	2010	8704.06	384097	44592.7	33091.4	299416	34745.4	265110	1.30217e+07	0.146445	222900	0.293374
1872	Bandung Barat	Jawa Barat	2011	14329.8	428777	40516.6	61229.1	416361	65404.8	254596	1.35645e+07	0.142255	219800	0.28468
1873	Bandung Barat	Jawa Barat	2012	17589.4	513573	46043.6	86921.9	459685	70123.2	320518	1.41814e+07	0.133342	209000	0.355571
1874	Bandung Barat	Jawa Barat	2013	12826	572363	40712.2	117808	479758	80956.2	433457	1.48325e+07	0.129659	206000	0.309125
1875	Bandung Barat	Jawa Barat	2014	20689.6	616494	30939.4	154517			475792	1.55006e+07	0.122953	197895	0.326427
1876	Bandung Barat	Jawa Barat	2015	13639.3	632141	42523.5	193088	20261.6	56870.5	492399	1.61077e+07	0.126235	205690	0.339355
1877	Bandung Barat	Jawa Barat	2016	13462.4	669315	170376	228236	93549.9	35688	115430	1.68428e+07	0.116769	192480	0.356579
1878	Bandung Barat	Jawa Barat	2017	16493.7	652940	244575	365984	598272	203573	595467	1.7549e+07	0.114545	190890	0.40523
1879	Bandung Barat	Jawa Barat	2018	14290.1	648044	209557	250839	547872	175640	533173	1.8339e+07	0.100374	169000	0.393684
1880	Bandung Barat	Jawa Barat	2019	19622.6	662810	251751	310658	602745	200362	707940	1.90938e+07	0.0935528	159030	0.361611
1881	Bandung Barat	Jawa Barat	2020	13813.5		173662	271034	593633	295256	520209		0.104642	179460	0.375642
1882	Kota Bandung	Jawa Barat	2010	5508.89	378332	21357.2	183187			421139	4.79632e+07	0.0491689	118600	0.35808
1883	Kota Bandung	Jawa Barat	2011	9552.91	413985	18239.9	343019	501516	76046.9	552058	5.17048e+07	0.0481233	116900	0.411218
1884	Kota Bandung	Jawa Barat	2012	11258.9	541468	15154.7	411346	540086	90668.9	592804	5.59094e+07	0.0454468	111100	0.412912
1885	Kota Bandung	Jawa Barat	2013	8210.32	604409	27379.5	586851	603058	140742	659657	6.01839e+07	0.0478747	117700	0.415663
1886	Kota Bandung	Jawa Barat	2014	13378.7	646247	19307.6	694535	673667	158465	722226	6.48489e+07	0.0465432	114999	0.477235
1887	Kota Bandung	Jawa Barat	2015	8894.64	634599	7136.64	749433	44117.8	50903	831135	6.99573e+07	0.0459889	114120	0.441035
1888	Kota Bandung	Jawa Barat	2016	8868.32	671502	182948	864345	727470	251581	945238	7.56566e+07	0.043194	107580	0.438254
1889	Kota Bandung	Jawa Barat	2017	10931.3	657773	138357	1.03223e+06	537932	366007	885179	8.13036e+07	0.0416263	103980	0.427778
1890	Kota Bandung	Jawa Barat	2018	9573.59	656257	184701	1.02711e+06	616266	480487	728770	8.7255e+07	0.0356991	89380	0.422564
1891	Kota Bandung	Jawa Barat	2019	7101.51	716979	174330	1.0161e+06	784029	495554	762718	9.35953e+07	0.0337615	84670	0.441775
1892	Kota Bandung	Jawa Barat	2020	15425.9	633292	182263	822191	570625	481553	748343		0.039847	100020	0.401725
1893	Kota Bogor	Jawa Barat	2010	13869.4	444738	10183.6	133067	307561	57762.2	545210	9.88929e+07	0.0941469	90200	0.337989
1894	Kota Bogor	Jawa Barat	2011	23757.1	484124	8727.51	235925	399463	60592.9	444769	1.02917e+08	0.0910123	88900	0.390762
1895	Kota Bogor	Jawa Barat	2012	27659.7	606515	4593.11	302420	447421	82062.2	559502	1.07173e+08	0.0849177	84500	0.437411
1896	Kota Bogor	Jawa Barat	2013	19925.7	677698	19414.9	458724			586905	1.11819e+08	0.0822295	83300	0.40517
1897	Kota Bogor	Jawa Barat	2014	32070.9	710510	32479.7	528597			690732	1.16735e+08	0.0777311	80119	0.362764
1898	Kota Bogor	Jawa Barat	2015	21062.4	704092	8222.52	598897	41047.8	41488.2	743419	1.22075e+08	0.0755304	79150	0.473257
1899	Kota Bogor	Jawa Barat	2016	20745.6	757114	182853	736248	562835	330916	842731	1.27426e+08	0.0725847	77280	0.42475
1900	Kota Bogor	Jawa Barat	2017	25259.4	732583	175775	904893	518697	359831	911822	1.33101e+08	0.070795	76530	0.409992
1901	Kota Bogor	Jawa Barat	2018	21853.4	722018	163996	831669	550578	376975	359660	1.39406e+08	0.059125	64850	0.38882
1902	Kota Bogor	Jawa Barat	2019	16028.1	754395	170753	913498	528100	493117	739301	1.45659e+08	0.0575228	63970	0.386322
1903	Kota Bogor	Jawa Barat	2020	34360.1	676669	173570	773801	475014	493699	551318		0.0665882	75040	0.411663
1904	Kota Cirebon	Jawa Barat	2010	45319.5	1.34005e+06	66966.2	309778			855714	7.71494e+07	0.121075	35500	0.347738
1905	Kota Cirebon	Jawa Barat	2011	78402.6	1.54262e+06	15780.4	405872	921307	570957	1.00236e+06	8.06315e+07	0.118251	35000	0.377097
1906	Kota Cirebon	Jawa Barat	2012	92106.2	1.84492e+06	67505	500259	980122	607991	835053	8.42789e+07	0.111436	33300	0.407944
1907	Kota Cirebon	Jawa Barat	2013	66898.3	1.77937e+06	95601.4	682797	1.1449e+06	684570	1.08157e+06	8.7712e+07	0.105724	31900	0.378775
1908	Kota Cirebon	Jawa Barat	2014	108529	1.91713e+06	105539	980159	1.3656e+06	896807	1.20437e+06	9.14855e+07	0.100462	30599	0.40447
1909	Kota Cirebon	Jawa Barat	2015	71779.6	1.87895e+06	460821	1.04033e+06	229522	144357	1.39347e+06	9.54412e+07	0.103222	31740	0.412657
1910	Kota Cirebon	Jawa Barat	2016	71138.9	1.89416e+06	666435	1.16951e+06	1.25517e+06	1.4027e+06	1.55194e+06	1.00095e+08	0.0971058	30150	0.403874
1911	Kota Cirebon	Jawa Barat	2017	87147.9	1.84402e+06	516823	1.41684e+06	1.17476e+06	1.51542e+06	1.33042e+06	1.04324e+08	0.0963536	30190	0.411356
1912	Kota Cirebon	Jawa Barat	2018	75786.3	1.82681e+06	520080	1.39257e+06	1.08255e+06	1.55715e+06	869207	1.08729e+08	0.0886248	28030	0.432013
1913	Kota Cirebon	Jawa Barat	2019	55740.7	1.85757e+06	479057	1.35982e+06	1.13224e+06	1.8441e+06	1.37482e+06	1.13135e+08	0.0839305	26800	0.407907
1914	Kota Cirebon	Jawa Barat	2020	120130	1.69174e+06	567070	1.35645e+06	1.15226e+06	1.96998e+06	1.17227e+06		0.0949671	30610	0.421215
1915	Kota Sukabumi	Jawa Barat	2010	44144	1.04454e+06	76709.7	303881	597431	425824	519416	1.9948e+07	0.0920223	27700	0.338311
1916	Kota Sukabumi	Jawa Barat	2011	76158.1	1.08539e+06	64470.4	378969			567780	2.09571e+07	0.0895951	27300	0.340593
1917	Kota Sukabumi	Jawa Barat	2012	89245.1	1.30057e+06	58815.1	481145	789430	615582	657801	2.19214e+07	0.0843047	26000	0.396098
1918	Kota Sukabumi	Jawa Barat	2013	64732.8	1.4405e+06	80330.3	562947			744852	2.29588e+07	0.0808153	25200	0.341062
1919	Kota Sukabumi	Jawa Barat	2014	104940	1.53948e+06	66564.5	820528	959832	853850	800521	2.39545e+07	0.0766442	24143	0.359475
1920	Kota Sukabumi	Jawa Barat	2015	69382.6	1.53321e+06	113314	870263	121670	174365	884559	2.50311e+07	0.087515	27840	0.428118
1921	Kota Sukabumi	Jawa Barat	2016	68788	1.5719e+06	420031	919528	118517	43073	151732	2.63201e+07	0.085675	27510	0.417004
1922	Kota Sukabumi	Jawa Barat	2017	84331.7	1.53145e+06	424016	1.10882e+06	790467	1.35733e+06	881704	2.75964e+07	0.0846542	27410	0.40282
1923	Kota Sukabumi	Jawa Barat	2018	73462.4	1.51974e+06	401462	1.11052e+06	884130	1.4188e+06	721982	2.89332e+07	0.0711041	23200	0.410427
1924	Kota Sukabumi	Jawa Barat	2019	54057.2	1.58084e+06	413088	1.0069e+06	971151	1.51945e+06	978535	3.03422e+07	0.0665389	21870	0.418787
1925	Kota Sukabumi	Jawa Barat	2020	117090	1.42684e+06	437396	1.03951e+06	837850	1.48058e+06	901524		0.0768693	25420	0.397451
1926	Kota Bekasi	Jawa Barat	2010	5639.81	274641	4743.36	125651	266377	74493.8	278871	6.64207e+07	0.0628157	148000	0.274427
1927	Kota Bekasi	Jawa Barat	2011	9561.18	303551	16108.2	234168	343546	94150.2	315341	6.88193e+07	0.0601135	145900	0.369592
1928	Kota Bekasi	Jawa Barat	2012	11015.6	374292	9897.89	292458	344226	117150	456763	7.1236e+07	0.0555111	138700	0.376631
1929	Kota Bekasi	Jawa Barat	2013	7852.91	408978	7263.2	377273	471540	159781	461563	7.36053e+07	0.0536104	137800	0.354611
1930	Kota Bekasi	Jawa Barat	2014	12509.4	428917	8108.22	456107	419648	141543	499461	7.58762e+07	0.0528664	139700	0.329466
1931	Kota Bekasi	Jawa Barat	2015	8130.09	441299	11562.3	551636	26967.5	16761.3	540878	7.7263e+07	0.054125	146940	0.410411
1932	Kota Bekasi	Jawa Barat	2016	7924.65	442632	95421.5	576703	535675	215957	676043	7.90273e+07	0.0502403	140030	0.391608
1933	Kota Bekasi	Jawa Barat	2017	9548.65	423843	98105.8	695320	537375	240503	673129	8.14373e+07	0.0475621	136010	0.350613
1934	Kota Bekasi	Jawa Barat	2018	8175.41	413396	100704	682545	511582	370763	287863	8.4281e+07	0.0408677	119820	0.335528
1935	Kota Bekasi	Jawa Barat	2019	5914.77	425167	98154.7	812988	487080	532870	543140	8.57623e+07	0.0378339	113650	0.3523
1936	Kota Bekasi	Jawa Barat	2020	13552.8	373129	101903	666162	450869	372608	484334		0.0435707	134010	0.351845
1937	Kota Depok	Jawa Barat	2010	7568.85	262930	20372.3	81122.7	165639	47602.5	325250	1.59023e+07	0.0282523	49600	0.311035
1938	Kota Depok	Jawa Barat	2011	12728.1	292766	7807.78	155085	238819	64464.4	342844	1.64196e+07	0.0268212	48900	0.360185
1939	Kota Depok	Jawa Barat	2012	14547.5	356268	27516.9	250904	188596	67957.7	332882	1.71232e+07	0.0245774	46500	0.401213
1940	Kota Depok	Jawa Barat	2013	10287.1	394807	6877.86	296205	288178	92846.2	440750	1.76914e+07	0.0233923	45900	0.394132
1941	Kota Depok	Jawa Barat	2014	16255.7	412377	16564.9	324156			454220	1.8327e+07	0.0233798	47543	0.364541
1942	Kota Depok	Jawa Barat	2015	10479.9	417577	10686.9	388492	20855.1	26874	456504	1.89132e+07	0.0237263	49970	0.399916
1943	Kota Depok	Jawa Barat	2016	10132.8	397227	67404.2	423109	358033	148786	651735	1.96561e+07	0.0231947	50560	0.400539
1944	Kota Depok	Jawa Barat	2017	12111.5	377319	91630.7	537033	373750	155949	482722	2.02799e+07	0.0232157	52340	0.352194
1945	Kota Depok	Jawa Barat	2018	10285.9	369336	83901.9	454742	362979	178671	213057	2.09962e+07	0.0211944	49390	0.36177
1946	Kota Depok	Jawa Barat	2019	7384.26	394864	80473.9	537224	368926	192386	556397	2.17187e+07	0.0205042	49350	0.343545
1947	Kota Depok	Jawa Barat	2020	15586.8	339740	88212.3	489069	331128	217940	551309		0.0243259	60430	0.343786
1948	Kota Cimahi	Jawa Barat	2010	24359	611249	50040.2	160074	434405	186305	381146	2.63417e+07	0.0735099	40100	0.274297
1949	Kota Cimahi	Jawa Barat	2011	41874.3	640133	3550.14	210543	448115	228735	497733	2.75332e+07	0.0712771	39500	0.344339
1950	Kota Cimahi	Jawa Barat	2012	48911.7	783444	47832	256860	551703	294216	501121	2.896e+07	0.0668182	37600	0.376829
1951	Kota Cimahi	Jawa Barat	2013	35351	856712	44910.6	335556	621419	258811	639814	3.03149e+07	0.0565683	32300	0.40389
1952	Kota Cimahi	Jawa Barat	2014	57090.2	928079	46519.1	393684	664464	305795	659765	3.16839e+07	0.0548932	31784	0.38778
1953	Kota Cimahi	Jawa Barat	2015	37627.9	935429	57317.1	458262	11641.4	9818.52	679822	3.32002e+07	0.0581165	34090	0.39541
1954	Kota Cimahi	Jawa Barat	2016	37183.2	987478	217343	481548	634291	412431	935438	3.4805e+07	0.0590383	35070	0.416319
1955	Kota Cimahi	Jawa Barat	2017	45426.1	958707	277665	638683	600835	611223	758532	3.64043e+07	0.0574448	34530	0.365268
1956	Kota Cimahi	Jawa Barat	2018	39435.7	948120	238460	551185	606180	536775	555224	3.81404e+07	0.0492587	29940	0.363865
1957	Kota Cimahi	Jawa Barat	2019	28923	974600	231117	587584	610639	561873	919047	4.05447e+07	0.0438057	26910	0.437094
1958	Kota Cimahi	Jawa Barat	2020	62412.9	869961	258638	605563	515502	575033	700339		0.0509999	31640	0.380382
1959	Kota Tasikmalaya	Jawa Barat	2010	20770.3	666833	44990.3	163734	532470	207311	521007	1.63511e+07	0.205629	131600	0.326558
1960	Kota Tasikmalaya	Jawa Barat	2011	36025.8	738916	53552.7	171301	540616	241073	437850	1.71067e+07	0.201457	129800	0.374573
1961	Kota Tasikmalaya	Jawa Barat	2012	42510.3	898093	47729.2	236061	726272	289746	484611	1.79829e+07	0.19038	123400	0.397368
1962	Kota Tasikmalaya	Jawa Barat	2013	30979.2	1.00819e+06	55816.4	265290			792483	1.90839e+07	0.172171	112200	0.394942
1963	Kota Tasikmalaya	Jawa Barat	2014	50525.6	1.11869e+06	64750	387069			875967	2.01934e+07	0.15965	104538	0.37133
1964	Kota Tasikmalaya	Jawa Barat	2015	33572.5	1.12809e+06	83414.6	369564	51697.3	79888.5	866520	2.14226e+07	0.162409	106780	0.484594
1965	Kota Tasikmalaya	Jawa Barat	2016	33621.4	1.20378e+06	323363	385886	922672	444198	1.05983e+06	2.28758e+07	0.155835	102790	0.416473
1966	Kota Tasikmalaya	Jawa Barat	2017	41267.3	1.17942e+06	391670	536495	816307	602575	1.11404e+06	2.41889e+07	0.147943	97850	0.421732
1967	Kota Tasikmalaya	Jawa Barat	2018	36168.2	1.17707e+06	452576	422522	802818	593514	641744	2.5564e+07	0.127082	84220	0.38984
1968	Kota Tasikmalaya	Jawa Barat	2019	26777.9	1.25005e+06	387708	438529	808499	600104	1.11665e+06	2.69727e+07	0.116018	76980	0.35959
1969	Kota Tasikmalaya	Jawa Barat	2020	58315.4	1.13454e+06	360437	473364	730754	693331	932460		0.129717	86130	0.366098
1970	Kota Banjar	Jawa Barat	2010	76567.9	1.23159e+06	88714.3	211657	603505	364932	836088	1.22845e+07	0.0844164	14900	0.316046
1971	Kota Banjar	Jawa Barat	2011	132537	1.32815e+06	116362	258760	709363	546373	1.15988e+06	1.29035e+07	0.0827763	14700	0.368779
1972	Kota Banjar	Jawa Barat	2012	154533	1.57698e+06	92095.6	305966	856737	536121	1.15873e+06	1.35485e+07	0.0783313	14000	0.398103
1973	Kota Banjar	Jawa Barat	2013	113141	1.76467e+06	106797	393004	1.20237e+06	647651	1.54048e+06	1.42478e+07	0.0712274	12800	0.342559
1974	Kota Banjar	Jawa Barat	2014	188058	1.89606e+06	105451	656968	1.01801e+06	785880	1.33855e+06	1.49619e+07	0.0702213	12676	0.320311
1975	Kota Banjar	Jawa Barat	2015	122069	1.94404e+06	155782	660489	434075	201646	1.66836e+06	1.57768e+07	0.07397	13420	0.419411
1976	Kota Banjar	Jawa Barat	2016	122322	2.04203e+06	692166	639479	55739	20319.3	83530.7	1.67099e+07	0.0700381	12740	0.366671
1977	Kota Banjar	Jawa Barat	2017	149669	2.01852e+06	509742	687845	836784	1.05799e+06	2.02073e+06	1.75791e+07	0.0705639	12870	0.380664
1978	Kota Banjar	Jawa Barat	2018	132011	2.01376e+06	415303	635421	963628	1.10175e+06	1.14856e+06	1.84526e+07	0.0569416	10410	0.321585
1979	Kota Banjar	Jawa Barat	2019	107236	2.11109e+06	372362	550190	1.00631e+06	1.06111e+06	2.02075e+06	1.93578e+07	0.0549943	10070	0.301895
1980	Kota Banjar	Jawa Barat	2020	210465	1.91892e+06	377295	651535	945937	1.13513e+06	1.51607e+06		0.0608841	11160	0.312181
1981	Pangandaran	Jawa Barat	2010								1.35568e+07	#VALUE!	..	..
1982	Pangandaran	Jawa Barat	2011								1.40706e+07	#VALUE!	..	..
1983	Pangandaran	Jawa Barat	2012								1.47245e+07	#VALUE!	..	..
1984	Pangandaran	Jawa Barat	2013								1.53815e+07	#VALUE!	..	..
1985	Pangandaran	Jawa Barat	2014	40685.2	937069	13304.7	83624.8			637617	1.59497e+07	#VALUE!	..	..
1986	Pangandaran	Jawa Barat	2015	32690	1.34184e+06	150251	165196	116571	103359	1.19844e+06	1.66758e+07	0.107482	41970	0.358327
1987	Pangandaran	Jawa Barat	2016	50713.7	1.39182e+06	246704	168998	887385	202486	1.20041e+06	1.74721e+07	0.102185	40140	0.33711
1988	Pangandaran	Jawa Barat	2017	69891.2	1.36392e+06	525095	211571	956498	410155	1.69808e+06	1.82722e+07	0.099874	39460	0.352171
1989	Pangandaran	Jawa Barat	2018	60996.9	1.35541e+06	478660	280012	932294	461378	818688	1.91697e+07	0.0810449	32190	0.302699
1990	Pangandaran	Jawa Barat	2019	45229.7	1.4226e+06	611631	287547	994065	905765	1.40366e+06	2.0199e+07	0.0769628	30730	0.309885
1991	Pangandaran	Jawa Barat	2020	94719.8	1.26747e+06	418370	262212	1.2078e+06	789293	1.56067e+06		0.0897899	36050	0.334558
1992	Banjarnegara	Jawa Tengah	2010	658.996	582156	70019.1	71780.3	492832	121840	304606	1.14416e+07	0.191493	166700	0.275244
1993	Banjarnegara	Jawa Tengah	2011	951.446	641002	74517.8	81061.2	613124	114837	360885	1.19669e+07	0.20212	177300	0.368706
1994	Banjarnegara	Jawa Tengah	2012	1214.76	771063	76643.8	106677	673791	131884	347495	1.25249e+07	0.185581	164000	0.348335
1995	Banjarnegara	Jawa Tengah	2013	843.875	857885	78079.7	111221	649031	141655	519894	1.31266e+07	0.187438	166800	0.409561
1996	Banjarnegara	Jawa Tengah	2014	1550.06	921885	68151.2	180408	697455	174943	470698	1.37622e+07	0.177978	159475	0.353954
1997	Banjarnegara	Jawa Tengah	2015	1111.48	956737	147968	200217	52485.4	57116.5	676074	1.44446e+07	0.183361	165360	0.337205
1998	Banjarnegara	Jawa Tengah	2016	1548.13	1.0763e+06	277765	243604	1.56146e+06	439879	2.03625e+06	1.51548e+07	0.174342	158200	0.358326
[truncated: 3,590 more rows]

## Sheet: DLM_JUTA
DATA PANEL 2010 - 2012		491 kab/kota
														Dlm Juta Rupiah
No	Kabupaten/Kota	Provinsi	Tahun	DBH_SDA	DAU	DAK	PAD	EDUC	HEALTH	INFRA	PDRB		POP	MNG
1	Aceh Barat Daya	NAD	2010	1.89024e+10	239696639200	29883100000	6914091828	122754476843	34445015806	37946685313	666220	666220000000	126036	4190	4190000000
1	Aceh Barat Daya	NAD	2011	1.96189e+10	274904588191	42585900000	11684836481	136254826188	34913022772	59150734105	700490	700490000000	129708	4330	4330000000
1	Aceh Barat Daya	NAD	2012	14731562671	327573000000	46517310000	29507145193	150765522074	67657837661	80368001451	737250	737250000000	132612	4490	4490000000
1	Aceh Besar	NAD	2010	17747809038	394817978000	40026800000	2.45956e+10	246584374890	67734895548	64749388826	2501190	2501190000000	351418	64450	64450000000
1	Aceh Besar	NAD	2011	12527075472	451814494000	47670100000	4.95803e+10	276748966152	76645352401	85985810491	2617680	2617680000000	361290	65590	65590000000
1	Aceh Besar	NAD	2012	11449714879	549070000000	52573120000	54797561031	322021098267	88564296948	58366781562	2738260	2738260000000	369134	66310	66310000000
7	Aceh Selatan	NAD	2010	14699517940	339306762600	38480300000	1.75859e+10	189370594545	47973446270	47969154063	1300830	1300830000000	202251	12090	12090000000
8	Aceh Selatan	NAD	2011	1.97115e+10	388771100000	44181100000	1.71612e+10	226203751013	56136885118	28166060931	1358940	1358940000000	207971	12560	12560000000
9	Aceh Selatan	NAD	2012	12053950192	465287000000	48698160000	33502663375	260045690823	75649722193	43101605300	1420880	1420880000000	212612	12990	12990000000
10	Aceh Barat	NAD	2010	14335135412	311356765000	33669200000	2.42674e+10	174086215667	57367188303	72290883725	1258310	1258310000000	173558	5670	5670000000
11	Aceh Barat	NAD	2011	11718674644	367144104000	38251000000	2.10429e+10	207233491527	54509990515	52843086701	1323470	1323470000000	178173	6220	6220000000
12	Aceh Barat	NAD	2012	12108360107	440584000000	38695880000	24727256869	234386775987	68106988150	38473486571	1390050	1390050000000	181886	7550	7550000000
13	Aceh Tengah	NAD	2010	0	389198637437	0	18535162504	169332883581	60646527425	59094392094	1187240	1187240000000	175527	7730	7730000000
14	Aceh Tengah	NAD	2011	1.9909e+10	388635894000	37483900000	20780854963	217055277617	67525209254	102296439551	1245800	1245800000000	180230	8040	8040000000
15	Aceh Tengah	NAD	2012	21010656055	449223000000	46747210000	55832062050	241015128218	100903664565	86159961299	1300310	1300310000000	183792	8270	8270000000
16	Aceh Utara	NAD	2010	307219622506	245998105000	66590000000	3.11913e+10	314544533164	88447776128	133097242449	4233850	4233850000000	529751	1440830	1440830000000
17	Aceh Utara	NAD	2011	245833946759	440388107000	34497900000	4.22691e+10	449595329179	109365959841	193428749057	2931760	2931760000000	544789	1405890	1405890000000
18	Aceh Utara	NAD	2012	273134217280	585406000000	28543240000	61832710342	452152424670	142757524208	148793273223	3044550	3044550000000	555746	1362140	1362140000000
19	Aceh Timur	NAD	2010	18535327939	380410135400	51423800000	8.54295e+09	..	..	..	2431560	2431560000000	360475	825440	825440000000
20	Aceh Timur	NAD	2011	14546619996	439864062963	51643400000	1.36679e+10	..	..	..	1721730	1721730000000	370276	798120	798120000000
21	Aceh Timur	NAD	2012	9527226151	541297000000	62378870000	18283346862	261824168687	71676291218	57000508446	1804800	1804800000000	378424	760310	760310000000
22	Aceh Tenggara	NAD	2010	25751351372	302145355000	33639000000	8.01971e+09	146512856810	42752951763	66959183564	748030	748030000000	179010	790	790000000
23	Aceh Tenggara	NAD	2011	18882417433	367121487858	38857000000	1.191e+10	176434834779	49351613042	98795030275	789340	789340000000	184173	850	850000000
24	Aceh Tenggara	NAD	2012	11260034301	415200000000	35997420000	25324491286	191831440219	61577683196	47203929583	832020	832020000000	187276	920	920000000
25	Aceh Singkil	NAD	2010	10945675720	213928289000	34193000000	9.43719e+09	76839274651	41983830711	24351753125	484580	484580000000	102509	6650	6650000000
26	Aceh Singkil	NAD	2011	1.94825e+10	253117378252	39221500000	1.09261e+10	92243236491	43487254292	69315581599	508940	508940000000	105174	6880	6880000000
27	Aceh Singkil	NAD	2012	11423518336	298294000000	37510770000	14715082395	107433216938	55603082540	31253713069	534450	534450000000	107697	7120	7120000000
28	Aceh Tamiang	NAD	2010	19422581144	244270545000	35373100000	2.08131e+10	154317708298	49901498078	22398712692	1290400	1290400000000	251914	152900	152900000000
29	Aceh Tamiang	NAD	2011	18488005546	304629954859	33515600000	1.49231e+10	196147449293	45192648846	63902226168	1201290	1201290000000	258896	158780	158780000000
30	Aceh Tamiang	NAD	2012	21872929260	403239000000	42395070000	29935026054	213476130691	52668541849	45337465707	1265690	1265690000000	264167	165620	165620000000
31	Aceh Jaya	NAD	2010	1.86203e+10	202847293000	24148200000	1.52707e+10	85547453533	30806092693	105027008481	275800	275800000000	76782	2070	2070000000
32	Aceh Jaya	NAD	2011	11433116076	255320677000	38783000000	1.40328e+10	119510545026	34320193560	89568043194	288070	288070000000	78984	2310	2310000000
33	Aceh Jaya	NAD	2012	12635357800	303439000000	30218660000	15453662242	118649246586	38281215812	67340206619	300030	300030000000	80575	2490	2490000000
34	Pidie	NAD	2010	18682366561	425166519000	46610200000	15617104832	259520218545	80938264215	65023459533	1714630	1714630000000	379108	17910	17910000000
35	Pidie	NAD	2011	11599085572	487142721000	38492300000	22949569612	..	..	..	1791670	1791670000000	389529	18800	18800000000
36	Pidie	NAD	2012	11778363115	598795000000	51134130000	45272064353	379933012508	124198205837	55854109664	1873020	1873020000000	397590	19880	19880000000
37	Bireuen	NAD	2010	2.47046e+10	392798466000	51205800000	10547345770	274288292901	65463677643	54986547099	2635480	2635480000000	389288	42580	42580000000
38	Bireuen	NAD	2011	11434418634	479211510402	45554000000	1.68174e+10	350115137687	68262036108	77854855913	2775100	2775100000000	400027	44820	44820000000
39	Bireuen	NAD	2012	11308597207	612599000000	51102390000	22942297896	391674167302	87755428432	67344746028	2930320	2930320000000	408608	46790	46790000000
40	Simeulue	NAD	2010	14523575804	218813604000	33835500000	7.98705e+09	76287529075	32353831618	18450981382	260610	260610000000	80674	2840	2840000000
41	Simeulue	NAD	2011	2.39694e+07	260138597000	50019800000	7.23108e+09	105131337902	32746151769	58063733338	271770	271770000000	83006	2980	2980000000
42	Simeulue	NAD	2012	1.67601e+10	309799000000	42234930000	14927023555	127763033892	44367583943	40935338923	286220	286220000000	84722	3190	3190000000
43	Gayo Lues	NAD	2010	12677598927	241585340000	27881000000	7.8956e+09	82297746848	47740732323	65488621911	431140	431140000000	79560	340	340000000
44	Gayo Lues	NAD	2011	21219209329	291076556000	34925900000	11174007398	103788860438	37200784559	101209386692	451260	451260000000	81604	360	360000000
45	Gayo Lues	NAD	2012	..	..	..	..	109182586285	45683959357	70511021995	473720	473720000000	83189	380	380000000
46	Nagan Raya	NAD	2010	14591424697	291226672000	29730300000	11006703491	151347928829	44758686926	28226327566	967860	967860000000	139663	19170	19170000000
47	Nagan Raya	NAD	2011	2.22713e+10	330987205000	31818800000	1.59924e+10	178775992802	42913650899	67537790317	1013250	1013250000000	143718	21800	21800000000
48	Nagan Raya	NAD	2012	11214078343	396983000000	27478100000	27689044994	181530219170	59640813415	47507431421	1064750	1064750000000	146386	26010	26010000000
49	Bener Meriah	NAD	2010	0	235968764000	30454500000	9688946360	109427572743	26622729386	73269801445	756360	756360000000	122277	6360	6360000000
50	Bener Meriah	NAD	2011	0	285406103000	33112300000	1.30462e+10	128276257521	36009726428	89685316471	794980	794980000000	125732	6870	6870000000
51	Bener Meriah	NAD	2012	0	332476000000	33009850000	15155079245	158510120009	46998599216	39722044823	836940	836940000000	128070	7160	7160000000
52	Pidie Jaya	NAD	2010	14505654807	231101119200	35756000000	4598654816	121695936764	34162064474	97052042272	652330	652330000000	132956	4510	4510000000
53	Pidie Jaya	NAD	2011	14292368039	273585670840	46147800000	9467903611	151887019309	45583705158	104886015226	687240	687240000000	136792	4720	4720000000
54	Pidie Jaya	NAD	2012	12061638727	307810000000	35525310000	9728700634	144967920369	49441575170	67667451836	725950	725950000000	139399	4900	4900000000
55	Kota Banda Aceh	NAD	2010	9775809239	328073282000	21351600000	61794487546	248983991000	40086458704	67093967615	3057070	3057070000000	223446	0	0
56	Kota Banda Aceh	NAD	2011	18542966457	406480305000	29636400000	85559779620	297095283935	63227106522	86738065252	3241170	3241170000000	229532	0	0
57	Kota Banda Aceh	NAD	2012	7411918766	491594000000	26893570000	99022803954	340139038953	78901474879	54294173087	3441150	3441150000000	234517	0	0
58	Kota Sabang	NAD	2010	14528092140	213091527000	16841325000	1.71454e+10	75027164237	37185997758	43098076419	248220	248220000000	30653	2630	2630000000
59	Kota Sabang	NAD	2011	11666828471	241679816000	26308000000	2.23867e+10	81060195605	40552298423	87328766091	256810	256810000000	31314	2690	2690000000
60	Kota Sabang	NAD	2012	1.7625e+10	273672000000	17773910000	24927274093	87368673170	43920957041	75357793469	267710	267710000000	31822	2760	2760000000
61	Kota Lhokseumawe	NAD	2010	14490987065	268733766000	19227100000	1.9415e+10	132971959737	28879205737	52610338762	4155620	4155620000000	171163	8920	8920000000
62	Kota Lhokseumawe	NAD	2011	11612402737	336692779840	21604800000	2.86903e+10	173092448252	36774902932	66068117185	2283670	2283670000000	175908	9320	9320000000
63	Kota Lhokseumawe	NAD	2012	12972683137	394260000000	26014670000	28230886878	181757631312	38525418288	80031405852	2372870	2372870000000	179376	9740	9740000000
64	Kota Langsa	NAD	2010	14498781487	242248935630	21624700000	1.43141e+10	106420643009	47615482578	53942068869	890750	890750000000	148945	2120	2120000000
65	Kota Langsa	NAD	2011	11684674225	276338002000	26684400000	2.16122e+10	139967423867	73835387910	44489606871	929080	929080000000	153097	2140	2140000000
66	Kota Langsa	NAD	2012	11178956129	337337000000	23604620000	16666942466	170264123608	62321950430	24169249294	971510	971510000000	156505	2210	2210000000
67	Kota Subulussalam	NAD	2010	22175343296	163055995000	25120000000	3.3614e+09	56592062454	31773468966	22619012477	260920	260920000000	67446	2910	2910000000
68	Kota Subulussalam	NAD	2011	16712538686	181919378092	30769600000	6667621733	72655762876	24185897294	62095775463	275720	275720000000	69110	3090	3090000000
69	Kota Subulussalam	NAD	2012	11306509279	225257000000	31856380000	6099446461	79061651083	24356119247	33766697017	291960	291960000000	71003	3280	3280000000
70	Asahan	Sumut	2010	342160987	479299307000	48288300000	2.59822e+10	87990259398	17938104683	68940717937	5389830	5389830000000	668272	14200	14200000000
71	Asahan	Sumut	2011	585061311	523561849000	50626400000	3.18443e+10	405514353385	71844992208	114051086896	5679510	5679510000000	678184	14960	14960000000
72	Asahan	Sumut	2012	1025970313	628975000000	65206660000	37894587647	388754962898	73872052546	222301667658	5995600	5995600000000	685512	15950	15950000000
73	Deli Serdang	Sumut	2010	746231316	793141685000	85589900000	1.20537e+11	628255955786	138404447148	185946653763	14516730	14516730000000	1790431	192730	192730000000
74	Deli Serdang	Sumut	2011	635785168	888557245000	67178200000	2.13792e+11	789927230909	157851363216	220503991111	15342830	15342830000000	1844986	205760	205760000000
75	Deli Serdang	Sumut	2012	..	..	..	..	859039216177	185791818023	248549544173	16274160	16274160000000	1894410	219370	219370000000
76	Karo	Sumut	2010	254915092	401710290000	47518000000	2.76856e+10	267776369205	71103567138	58793477011	3367190	3367190000000	350960	12450	12450000000
77	Karo	Sumut	2011	12758050015	441566566000	42439000000	3.53633e+10	343125041936	70100182851	63883205363	3577290	3577290000000	360386	13960	13960000000
78	Karo	Sumut	2012	2114747689	546295000000	38426590000	41242973174	371388367115	87812039361	100195819105	3804540	3804540000000	367893	14480	14480000000
79	Labuhan Batu	Sumut	2010	485701093	315309299000	45054900000	3.85322e+10	..	..	..	3261570	3261570000000	415110	54300	54300000000
80	Labuhan Batu	Sumut	2011	424362129	367737566342	45508800000	5.09586e+10	272640664004	80913565629	94449994537	3448180	3448180000000	426633	57080	57080000000
81	Labuhan Batu	Sumut	2012	949439794	461644000000	75496690000	59439168713	327230668711	88336837017	204602693067	3659460	3659460000000	435674	59650	59650000000
82	Langkat	Sumut	2010	2517720319	655701432800	65865700000	3.1357e+10	429439750153	103845703834	144507949594	7210560	7210560000000	967535	412030	412030000000
83	Langkat	Sumut	2011	4456876908	736887815640	53872700000	3.45406e+10	568830861019	102547803380	94421088350	7114970	7114970000000	979528	432160	432160000000
84	Langkat	Sumut	2012	5031575886	847503000000	56056730000	129243000000	607899349331	118385983603	255222359903	7545540	7545540000000	988187	437470	437470000000
85	Nias	Sumut	2010	267160987	151147338000	53790900000	1.76296e+10	..	..	..	510790	510790000000	131377	18290	18290000000
86	Nias	Sumut	2011	522780199	265217572360	59943100000	1.89439e+10	110298836476	56948688742	85545193452	545560	545560000000	132698	19840	19840000000
87	Nias	Sumut	2012	828181095	289608000000	48137260000	29821669770	114777991614	37849650756	60411919168	579580	579580000000	133611	21350	21350000000
88	Simalungun	Sumut	2010	839396383	644610865000	62053050000	4.52556e+10	539108211030	72622025488	126118342273	5571110	5571110000000	817720	20280	20280000000
89	Simalungun	Sumut	2011	2373691657	696225292000	73945400000	4.25434e+10	612659436087	78259385154	74527616052	5894590	5894590000000	826314	21300	21300000000
90	Simalungun	Sumut	2012	3521695025	865406000000	90868630000	61246499257	757470036413	109701652409	177786152592	6251830	6251830000000	832273	22880	22880000000
91	Tapanuli Selatan	Sumut	2010	2582083037	334737772000	41495400000	3.04968e+10	190329964596	39863145172	67344890643	1783880	1783880000000	263815	2870	2870000000
92	Tapanuli Selatan	Sumut	2011	2347144655	375893846000	44491900000	5.74638e+10	57073956284	9033670347	72260294714	1886830	1886830000000	266776	3150	3150000000
93	Tapanuli Selatan	Sumut	2012	4075252490	454322000000	53366970000	56160143107	227935445056	51900583005	97834311205	1995110	1995110000000	268900	3430	3430000000
94	Tapanuli Tengah	Sumut	2010	6837382719	313957382719	51299900000	13371779335	..	..	..	1198510	1198510000000	311232	8930	8930000000
95	Tapanuli Tengah	Sumut	2011	702005468	343731494000	52300100000	1.82097e+10	267919260449	48349078058	43365349367	1273670	1273670000000	320709	9620	9620000000
96	Tapanuli Tengah	Sumut	2012	4898143146	422612000000	48644240000	21136802117	275161135656	97044256400	86259107864	1354570	1354570000000	328210	10080	10080000000
97	Tapanuli Utara	Sumut	2010	292793947	369275117000	48018500000	1.5433e+10	253172965444	68848219644	49994160976	1614370	1614370000000	279257	1250	1250000000
98	Tapanuli Utara	Sumut	2011	819935124	405822524429	56791600000	3.60632e+10	351261765239	58867069378	76023032348	1703750	1703750000000	282972	1330	1330000000
99	Tapanuli Utara	Sumut	2012	1683783213	487346000000	50220620000	34023120253	360415999456	78775338003	69428664681	1805190	1805190000000	285823	1430	1430000000
100	Dairi	Sumut	2010	838097061	336864702000	44113800000	1.98357e+10	228522503461	49991063457	53503156205	2050670	2050670000000	270053	1480	1480000000
101	Dairi	Sumut	2011	526473474	372373356825	44144700000	1.76735e+10	256230802484	53226070842	48927085880	2158860	2158860000000	272611	1570	1570000000
102	Dairi	Sumut	2012	1760789124	451176000000	43357200000	20911510364	263658880439	66311999840	67029796838	2276260	2276260000000	274213	1650	1650000000
103	Mandailing Natal	Sumut	2010	3371887468	398482296000	58131400000	11825857864	261203469142	40697481445	83788526645	2031960	2031960000000	404945	33220	33220000000
104	Mandailing Natal	Sumut	2011	2551411364	455393393000	48451600000	2.75258e+10	340125843878	44888394707	55642004709	2161930	2161930000000	411571	34920	34920000000
105	Mandailing Natal	Sumut	2012	4196458053	541107000000	41555830000	21274113486	388417472057	65361602634	84550212554	2300490	2300490000000	416684	36770	36770000000
106	Toba Samosir	Sumut	2010	406554437	280449853000	46949200000	1.19886e+10	197298853008	43214169205	69611417782	1761930	1761930000000	173129	5990	5990000000
107	Toba Samosir	Sumut	2011	748134700	310252416000	51434700000	1.41177e+10	228784026771	41919365861	61768574055	1854520	1854520000000	174930	6320	6320000000
108	Toba Samosir	Sumut	2012	1174234434	387623000000	52119770000	16542682536	272720183333	74342155896	55943560754	1956870	1956870000000	176120	6680	6680000000
109	Humbang Hasundutan	Sumut	2010	2201142976	279893022000	29210500000	1.00072e+10	152053411026	32266705219	51490145601	1006560	1006560000000	171650	2290	2290000000
110	Humbang Hasundutan	Sumut	2011	4602568288	313431176000	31606800000	1.287e+10	195464897904	39007228865	44855526509	1066340	1066340000000	174615	2440	2440000000
111	Humbang Hasundutan	Sumut	2012	6626111903	376847000000	28968140000	17901926972	230435044823	51377400247	66709424059	1130260	1130260000000	176767	2650	2650000000
112	Nias Selatan	Sumut	2010	10151758356	277887323000	57176475000	1.02762e+10	..	..	..	1231580	1231580000000	289708	16370	16370000000
113	Nias Selatan	Sumut	2011	18828552414	318920943000	54193100000	2.30307e+10	199504411532	45580671471	43796207454	1286520	1286520000000	294398	16580	16580000000
114	Nias Selatan	Sumut	2012	15441137636	378606000000	64679170000	12146859760	241912447861	54695657666	79204031501	1360870	1360870000000	297974	18010	18010000000
115	Pakpak Bharat	Sumut	2010	488782815	167780345000	24610700000	4.53336e+09	..	..	..	164880	164880000000	40505	100	100000000
116	Pakpak Bharat	Sumut	2011	457355230	198239174000	28831400000	6.30603e+09	68310001740	28648085370	83545515112	174740	174740000000	41808	100	100000000
117	Pakpak Bharat	Sumut	2012	837595024	232990000000	25460900000	6353111715	84114294099	28369670737	37337646128	185260	185260000000	42673	110	110000000
118	Samosir	Sumut	2010	325022257	243041606000	38969700000	11813219103	133862338250	37160703730	54330678828	1058490	1058490000000	119653	360	360000000
119	Samosir	Sumut	2011	693891405	282988294000	35623800000	1.42016e+10	190915578765	39799556328	51808914081	1121620	1121620000000	120814	390	390000000
120	Samosir	Sumut	2012	3417694732	331413000000	27844598000	17459630443	186179224683	42812542895	53790669731	1189690	1189690000000	121613	420	420000000
121	Serdang Bedagai	Sumut	2010	1611829751	420258696700	61308800000	2.20932e+10	253374623916	43007622760	109533871880	4550680	4550680000000	594383	65460	65460000000
122	Serdang Bedagai	Sumut	2011	524883239	458160308000	65750400000	3.58944e+10	361161099686	59788431572	81682790871	4822990	4822990000000	598619	70150	70150000000
123	Serdang Bedagai	Sumut	2012	828181095	554245000000	64704900000	39274569799	378628432809	80527392575	110023954078	5112210	5112210000000	601201	74840	74840000000
124	Batu Bara	Sumut	2010	383160987	337663207000	42832000000	2.06167e+10	201841382356	32524278897	88498999110	7394490	7394490000000	375885	8710	8710000000
125	Batu Bara	Sumut	2011	529791338	385883017000	29201625000	1.32409e+10	258145964360	52820913502	68325904945	7772030	7772030000000	382315	9260	9260000000
126	Batu Bara	Sumut	2012	945393610	452227000000	44148640000	16558177254	272422646074	65798045013	92468401136	8111470	8111470000000	387217	9860	9860000000
127	Padang Lawas Utara	Sumut	2010	460056328	243969546000	30443250000	5.33277e+09	107399708343	28225722760	58967602803	783760	783760000000	223531	3560	3560000000
128	Padang Lawas Utara	Sumut	2011	716730055	262539422000	44759200000	8.72841e+09	158513495378	39773975779	115559233662	837150	837150000000	230685	3870	3870000000
129	Padang Lawas Utara	Sumut	2012	972393871	348056000000	36733240000	12798137844	184397284757	57068428802	172805032153	890590	890590000000	236290	4280	4280000000
130	Padang Lawas	Sumut	2010	21009911932	241106688000	42767600000	12528138520	123068496704	32248932575	72077355479	750290	750290000000	225259	4840	4840000000
131	Padang Lawas	Sumut	2011	8382736400	249496791000	40016700000	7.62825e+09	161948502971	34865050588	69229069194	798260	798260000000	233283	5390	5390000000
132	Padang Lawas	Sumut	2012	11651718278	331754000000	42520850000	9881176852	157672111528	44830117340	92018058240	848650	848650000000	239686	6020	6020000000
133	Labuhanbatu Selatan	Sumut	2010	2.60522e+10	249091013000	29993000000	8.37193e+09	63697075551	15952297458	58381791921	2835770	2835770000000	277673	20440	20440000000
134	Labuhanbatu Selatan	Sumut	2011	725837543	266922749000	35433200000	1.70813e+10	..	..	..	3009510	3009510000000	286482	21300	21300000000
135	Labuhanbatu Selatan	Sumut	2012	1513795964	334512000000	25663500000	18976643017	137979366695	65169833739	71099760761	3200070	3200070000000	293604	22440	22440000000
136	Labuhanbatu Utara	Sumut	2010	138148394	296809708000	29565600000	10657251501	..	..	..	3163220	3163220000000	330701	38960	38960000000
137	Labuhanbatu Utara	Sumut	2011	3364284806	346684689000	33344625000	10518250179	234183019589	54707351677	94449994537	3359750	3359750000000	336112	41650	41650000000
138	Labuhanbatu Utara	Sumut	2012	986090940	400602000000	42495140000	18971116519	56146671250	53729220318	204602693067	3574050	3574050000000	340025	44560	44560000000
139	Nias Utara	Sumut	2010	418277858	108563262000	38784900000	2321584122	..	..	..	490120	490120000000	127244	18080	18080000000
140	Nias Utara	Sumut	2011	513997423	231764690000	39976800000	6.65523e+09	87699878163	26967701647	60188617777	522870	522870000000	128883	19330	19330000000
141	Nias Utara	Sumut	2012	8.53973e+09	267283000000	36405150000	5670884801	85262736664	27560542960	85618290662	553640	553640000000	130226	19860	19860000000
142	Nias Barat	Sumut	2010	0	63068373000	27591975000	1057429832	..	..	..	254100	254100000000	81807	9390	9390000000
143	Nias Barat	Sumut	2011	5.49074e+09	193616447000	47860125000	2864255082	37620747616	23908922820	64175935650	271270	271270000000	82612	10010	10010000000
144	Nias Barat	Sumut	2012	..	..	..	..	40289691744	25605103338	68728795374	284650	284650000000	83300	10410	10410000000
145	Kota Medan	Sumut	2010	537622987	846541452400	67201000000	5.88941e+11	733266652917	294671898617	293225385774	35822220	35822220000000	2097610	550	550000000
146	Kota Medan	Sumut	2011	1.56873e+11	1066353555440	81594600000	9.95073e+11	..	..	..	38576230	38576230000000	2127409	550	550000000
147	Kota Medan	Sumut	2012	113665642547	1153790000000	66298270000	1147120000000	1002550773414	432181439605	376375365037	41519320	41519320000000	2149114	550	550000000
148	Kota Pematang Siantar	Sumut	2010	267160987	313941731000	23107400000	2.59109e+10	180315389838	53124070298	65617831245	2039000	2039000000000	234698	410	410000000
149	Kota Pematang Siantar	Sumut	2011	1977785735	352525649000	24783200000	44792749489	223255591172	81185582595	44585477488	2161770	2161770000000	238015	410	410000000
150	Kota Pematang Siantar	Sumut	2012	828181095	429632000000	28447080000	49915365993	264635214148	80337096731	68586166524	2285210	2285210000000	240432	410	410000000
151	Kota Sibolga	Sumut	2010	267160987	227216241600	18135900000	1.51184e+10	98002153779	43199942375	27531208645	740040	740040000000	84481	50	50000000
152	Kota Sibolga	Sumut	2011	574848239	248405548000	22753900000	2.16634e+10	..	..	..	777720	777720000000	85119	50	50000000
153	Kota Sibolga	Sumut	2012	828181095	292873000000	19290260000	26698353730	141118364703	63668626925	35169872673	819310	819310000000	85508	50	50000000
154	Kota Binjai	Sumut	2010	20656784296	293536658000	24831500000	1.88329e+10	169625787268	55768381040	39769890919	2020900	2020900000000	246154	130360	130360000000
155	Kota Binjai	Sumut	2011	0	336779454000	25266200000	2.64701e+10	..	..	..	2019270	2019270000000	250901	133470	133470000000
156	Kota Binjai	Sumut	2012	0	416965000000	23777970000	48178078783	171666277916	288682371782	40190716476	2152820	2152820000000	254522	136740	136740000000
157	Kota Tanjung Balai	Sumut	2010	394511367	241921536000	19508400000	2.4126e+10	107939454567	44387445304	33937525369	1396690	1396690000000	154445	39340	39340000000
158	Kota Tanjung Balai	Sumut	2011	615512609	275525468000	20198000000	2.70891e+10	120997366818	48091545941	53392425208	1464530	1464530000000	157698	42350	42350000000
159	Kota Tanjung Balai	Sumut	2012	972223034	313730000000	17955740000	27702368427	156395787171	51552281287	60864948805	1537530	1537530000000	160000	46040	46040000000
160	Kota Tebing Tinggi	Sumut	2010	267160987	228057807000	17807400000	2.62725e+10	125028208320	37747691728	37012560014	1165580	1165580000000	145248	990	990000000
161	Kota Tebing Tinggi	Sumut	2011	1.14289e+10	261948729000	22086200000	3.27388e+10	..	..	..	1243350	1243350000000	148180	1040	1040000000
162	Kota Tebing Tinggi	Sumut	2012	828181095	307636000000	25323480000	47330983759	136220630614	44920661374	71697976327	1327230	1327230000000	150488	1090	1090000000
163	Kota Padang Sidempuan	Sumut	2010	369194565	270129118000	20661600000	1.46024e+10	165380576224	44049557536	13282270612	936050	936050000000	191531	2800	2800000000
164	Kota Padang Sidempuan	Sumut	2011	657207293	308014507000	25568500000	2.14653e+10	243502526501	43610728992	33283180634	991120	991120000000	196097	2870	2870000000
165	Kota Padang Sidempuan	Sumut	2012	962440277	364923000000	23986600000	23622308246	241838243004	58201923444	80198038940	1052830	1052830000000	199583	2960	2960000000
166	Kota Gunungsitoli	Sumut	2010	368776284	100936064600	25337800000	2.66349e+09	72702479683	11219760147	7262195975	867970	867970000000	126202	2750	2750000000
167	Kota Gunungsitoli	Sumut	2011	513997423	251728688000	50790000000	6051302347	39251729452	15073490583	64285955290	924070	924070000000	128593	2840	2840000000
168	Kota Gunungsitoli	Sumut	2012	2538994699	305726000000	56898180000	9329678837	142201626820	20421181956	84646305048	982530	982530000000	130469	2930	2930000000
169	Agam	Sumbar	2010	467009846	435507286000	55134400000	2.29522e+10	318042641279	55572432678	33628720329	3096170	3096170000000	454853	117880	117880000000
170	Agam	Sumbar	2011	1130202798	490177293000	48974300000	3.78942e+10	460417686133	69626118993	54446034694	3280040	3280040000000	460818	125990	125990000000
171	Agam	Sumbar	2012	1524294784	595713000000	74202750000	41572966240	487477164918	77002519417	48919136700	3502850	3502850000000	465018	133030	133030000000
172	Lima Puluh Kota	Sumbar	2010	445646163	411513040000	48959200000	1.74353e+10	276460100178	44471454054	60703948109	2846160	2846160000000	348555	193580	193580000000
173	Lima Puluh Kota	Sumbar	2011	2708361142	466795847000	46685400000	2.40396e+10	349713966681	51814264790	73758974536	3025800	3025800000000	353915	205200	205200000000
174	Lima Puluh Kota	Sumbar	2012	1458193359	550760000000	44415300000	24936552495	402501354787	61205793506	75845713645	3219860	3219860000000	357772	217450	217450000000
175	Padang Pariaman	Sumbar	2010	446992260	417865290000	52206400000	2.4706e+10	316454201292	61727896801	71378771389	2890750	2890750000000	391056	93930	93930000000
176	Padang Pariaman	Sumbar	2011	1169874236	464407373000	66652900000	2.70734e+10	410143691101	49937038876	93793477248	3052080	3052080000000	395420	100300	100300000000
177	Padang Pariaman	Sumbar	2012	1589462318	558235000000	63917200000	31287086222	456468543798	64354737787	68187882860	3238020	3238020000000	398223	106740	106740000000
178	Pasaman	Sumbar	2010	362015315	323271519000	36285600000	1.60942e+10	..	..	..	1368460	1368460000000	253299	30000	30000000000
179	Pasaman	Sumbar	2011	1153102747	361794551696	40507300000	25781757961	256407574785	56528477462	53811618552	1452570	1452570000000	257511	30980	30980000000
180	Pasaman	Sumbar	2012	2301258004	426265000000	43939030000	33037265533	267390270630	63480838964	70488457161	1541990	1541990000000	260674	32000	32000000000
181	Pesisir Selatan	Sumbar	2010	529779902	454097271000	61016100	16819727418	340976193644	54005293507	96808601529	2108070	2108070000000	429246	34220	34220000000
182	Pesisir Selatan	Sumbar	2011	1.60069e+10	514113570000	77466600000	3.02803e+10	412745699785	60632753970	84668498245	2223620	2223620000000	434884	36470	36470000000
183	Pesisir Selatan	Sumbar	2012	1950969280	609139000000	70443330000	40254884212	430998370574	81289156238	88653913349	2349540	2349540000000	438891	38390	38390000000
184	Sijunjung	Sumbar	2010	1727724945	291098176000	31977700000	21973847556	166939993060	70231529258	80724745898	1343280	1343280000000	201823	236110	236110000000
185	Sijunjung	Sumbar	2011	3054841215	331390878000	42057300000	28195592520	207099561853	85699859022	55820882438	1420360	1420360000000	206584	248390	248390000000
186	Sijunjung	Sumbar	2012	4289144161	389426000000	42992150000	32813105494	219665342359	46956551109	62471113327	1506770	1506770000000	210675	261390	261390000000
187	Solok	Sumbar	2010	1059473384	415421036000	50482300000	19620321086	272175107294	38029096667	39132515390	2170840	2170840000000	348566	80640	80640000000
188	Solok	Sumbar	2011	1.2941e+10	481015459720	52014000000	3.06319e+10	328299430331	46429973702	64891695807	2303830	2303830000000	352814	86750	86750000000
189	Solok	Sumbar	2012	2083330545	521759000000	54762570000	26479471522	370119107162	53169707668	92805550169	2448010	2448010000000	355628	92880	92880000000
190	Tanah Datar	Sumbar	2010	888046699	390379990000	46579100000	36843263540	..	..	..	2614190	2614190000000	338494	46290	46290000000
191	Tanah Datar	Sumbar	2011	1091907650	432459186000	47825100000	51552513043	366832207615	60886995529	44122119464	2766810	2766810000000	340906	48910	48910000000
192	Tanah Datar	Sumbar	2012	1558827592	520092000000	47980030000	53691047586	396271033025	72668517244	64253882498	2924850	2924850000000	341911	51770	51770000000
193	Kepulauan Mentawai	Sumbar	2010	11506262286	287489909000	24596625000	2.83243e+10	95611340245	46861424113	82465609706	534230	534230000000	76173	2080	2080000000
194	Kepulauan Mentawai	Sumbar	2011	1.33112e+10	322850029000	35403800000	3.77246e+10	102304417603	59782938477	84469117060	560540	560540000000	78215	2190	2190000000
195	Kepulauan Mentawai	Sumbar	2012	1.64159e+10	371175000000	26688300000	34639147838	130818561144	73937677629	124323299442	589970	589970000000	79976	2310	2310000000
196	Dharmasraya	Sumbar	2010	0	266175621200	37485300000	25572655200	157687036316	44309222406	70129992190	1158560	1158560000000	191422	70560	70560000000
197	Dharmasraya	Sumbar	2011	1.59028e+10	297587682864	37714400000	3.44235e+10	181932983166	56558099289	77256379812	1234380	1234380000000	198273	76060	76060000000
198	Dharmasraya	Sumbar	2012	4697928113	351296000000	36555460000	39200742610	189646274458	55542479206	116044514686	1316140	1316140000000	204510	82020	82020000000
199	Pasaman Barat	Sumbar	2010	794282455	350371158800	50123700000	24205105537	196078891436	46170759045	67198634270	2707340	2707340000000	365129	23880	23880000000
200	Pasaman Barat	Sumbar	2011	1433315522	437992674720	43920825000	2.86467e+10	251145463141	51494384751	50186270610	2881110	2881110000000	375314	24810	24810000000
201	Pasaman Barat	Sumbar	2012	1.74689e+10	457695000000	52908300000	32493954054	233318754682	66255719803	87186039659	3067380	3067380000000	384206	25780	25780000000
202	Solok Selatan	Sumbar	2010	1129787311	245504063600	28514800000	7360806893	117739591413	29898330702	47421817112	653450	653450000000	144281	44010	44010000000
203	Solok Selatan	Sumbar	2011	15827422403	264086203000	28255875000	14800641370	117739591413	29923702202	47421817112	695410	695410000000	147884	47680	47680000000
204	Solok Selatan	Sumbar	2012	11193766835	315024000000	34030910000	22054660988	154301184102	53049790804	109403480727	740170	740170000000	150885	51670	51670000000
205	Kota Padang Panjang	Sumbar	2010	0	213332947400	37720675000	2.72566e+10	90064602452	41401706205	65045321066	420840	420840000000	116825	1400	1400000000
206	Kota Padang Panjang	Sumbar	2011	9118902290	239694890000	13411350000	30507444998	108147474240	60185535404	43054213103	446700	446700000000	119372	1420	1420000000
207	Kota Padang Panjang	Sumbar	2012	8741026227	269610000000	18629610000	32420607300	112398941058	50775815321	45033462566	474560	474560000000	121502	1430	1430000000
208	Kota Payakumbuh	Sumbar	2010	410504364	246791255000	11818300000	3.66428e+10	121932172920	47539172377	24562888504	871660	871660000000	116825	3190	3190000000
209	Kota Payakumbuh	Sumbar	2011	1084707973	260148619000	21192200000	4.45611e+10	152437488369	50559363682	34174982428	930860	930860000000	119372	3370	3370000000
210	Kota Payakumbuh	Sumbar	2012	1497190052	325023000000	25559910000	50708914124	173897861397	61767802368	46640036678	994370	994370000000	121502	3530	3530000000
211	Kota Sawahlunto	Sumbar	2010	9.28631e+09	202073979000	19075100000	2.37821e+10	89912164533	38015426896	36586991900	519600	519600000000	56866	76360	76360000000
212	Kota Sawahlunto	Sumbar	2011	8434536080	225119750000	26093900000	3.63822e+10	101938631306	49601270973	55788683354	550060	550060000000	57681	73400	73400000000
213	Kota Sawahlunto	Sumbar	2012	9992534756	268962000000	20236910000	34887767757	115115507435	48749521871	46736609692	582970	582970000000	58419	67780	67780000000
214	Kota Solok	Sumbar	2010	410504364	210134688000	13791675000	18574273780	107401406287	24667039576	25172620960	527270	527270000000	59396	3190	3190000000
215	Kota Solok	Sumbar	2011	8.97631e+09	237102087000	14494425000	2.36959e+10	138463382261	28144685516	35260420900	559280	559280000000	60904	3350	3350000000
216	Kota Solok	Sumbar	2012	1497190052	280496000000	23908660000	23320507696	155495486746	27518876604	70035251945	594700	594700000000	62198	3500	3500000000
217	Kota Bukit Tinggi	Sumbar	2010	446549232	242306440000	18187300000	3.38472e+10	129203473312	22305014732	38638041408	1029160	1029160000000	111312	20	20000000
218	Kota Bukit Tinggi	Sumbar	2011	1169848233	272853718000	17489925000	42223418002	147319052978	19767305611	44017988035	1093250	1093250000000	113903	20	20000000
219	Kota Bukit Tinggi	Sumbar	2012	1589462318	326224000000	15432953000	45076555841	167409852234	21684700745	40544739268	1163140	1163140000000	116075	20	20000000
220	Kota Padang	Sumbar	2010	426165989	632117457000	43515500000	116691283837	515638390450	72270230266	74188203298	12021600	12021600000000	833562	185320	185320000000
221	Kota Padang	Sumbar	2011	1084707793	711416059000	53431100000	1.49875e+11	593039242668	86840824475	76384070859	12792180	12792180000000	850306	198150	198150000000
222	Kota Padang	Sumbar	2012	1497190052	871876000000	64122760000	189451000000	701660443138	94690655550	94232000610	13637630	13637630000000	863401	211780	211780000000
223	Kota Pariaman	Sumbar	2010	446549232	236689036000	19270200000	1.48845e+10	119488382294	24996066085	59123246849	721660	721660000000	79043	11390	11390000000
224	Kota Pariaman	Sumbar	2011	11503463021	262870144000	21957200000	1.70483e+10	150980692467	26776750068	87989646977	764820	764820000000	80426	11700	11700000000
225	Kota Pariaman	Sumbar	2012	11364053458	299255000000	27022440000	17578732432	158135996067	30913606797	53668698341	810840	810840000000	81501	12020	12020000000
226	Bengkalis	Riau	2010	2068755352005	0	10165725000	1.06576e+11	229351917101	60688119360	347711295977	27792360	27792360000000	498336	23582150	23582150000000
227	Bengkalis	Riau	2011	2680683216062	180413024000	14001075000	2.06232e+11	758325091846	168996876093	535078196428	3681840	3681840000000	503604	25880940	25880940000000
228	Bengkalis	Riau	2012	2826030000000	84768625000	40874260000	205980000000	831599876478	214015497052	420146047445	3963460	3963460000000	519389	25137920	25137920000000
229	Indragiri Hulu	Riau	2010	444147806827	220101763000	14392600000	3.83624e+10	38779594794	11953705829	41831400585	4219930	4219930000000	363442	248490	248490000000
230	Indragiri Hulu	Riau	2011	455592610938	437090320000	11349800000	4.68512e+10	313723944977	61244562570	114252960312	4320330	4320330000000	372074	277240	277240000000
231	Indragiri Hulu	Riau	2012	490505000000	487476000000	46461410000	64831010333	370465229443	89257024791	178288846191	4636740	4636740000000	383814	298730	298730000000
232	Kampar	Riau	2010	815005699635	134527917000	40565491059	1.00964e+11	518838743229	103932195864	352088638559	9163310	9163310000000	688204	4748950	4748950000000
233	Kampar	Riau	2011	851809855653	440868139500	28862600000	9.69091e+10	166071271196	34813434774	429483356822	4989170	4989170000000	711236	5025340	5025340000000
234	Kampar	Riau	2012	1017890000000	569782000000	29224290000	110077000000	690912745757	118949106147	285034805451	5360230	5360230000000	733506	5218520	5218520000000
235	Indragiri Hilir	Riau	2010	486596409720	363153409000	24230025000	5.09878e+10	337013345380	70887132687	84003757413	6721930	6721930000000	661779	43650	43650000000
236	Indragiri Hilir	Riau	2011	503706876679	573240777000	65752200000	5.58796e+10	497951457256	82767339172	148843240797	7218170	7218170000000	675898	47180	47180000000
237	Indragiri Hilir	Riau	2012	2.47134e+11	651879000000	55027755000	58010915527	413500771168	73289254049	129876109548	7757360	7757360000000	676419	50850	50850000000
238	Kuantan Singingi	Riau	2010	391301570786	248122805000	33794300000	2.12333e+10	259958095245	44247248009	73117082383	3110870	3110870000000	292116	346240	346240000000
239	Kuantan Singingi	Riau	2011	2.70416e+11	431154536000	19892000000	2.51161e+10	326379129383	52435654907	93297749087	3338760	3338760000000	294468	363010	363010000000
240	Kuantan Singingi	Riau	2012	470214000000	496776000000	27412740000	36165268716	324120705731	68219387490	160043318605	3585640	3585640000000	302631	380060	380060000000
241	Pelalawan	Riau	2010	2.82036e+11	191671267800	15382025000	3.8382e+10	191188192075	58128359386	116125070611	3295730	3295730000000	301829	180120	180120000000
242	Pelalawan	Riau	2011	468621737973	363642554000	17949100000	4.66499e+10	226453500845	77278923307	229376570026	3340760	3340760000000	329539	185560	185560000000
243	Pelalawan	Riau	2012	511271000000	421048000000	26777240000	55689512176	329450622240	78717278103	208993891759	3579970	3579970000000	339869	194440	194440000000
244	Rokan Hulu	Riau	2010	418520656732	214240139600	44189400000	2.78623e+10	35572287935	34734483338	203763636689	2706740	2706740000000	474843	165390	165390000000
245	Rokan Hulu	Riau	2011	445338977593	375497222000	4331100000	34243130536	..	..	..	2756630	2756630000000	507079	215100	215100000000
246	Rokan Hulu	Riau	2012	485531000000	442557000000	17192010000	54369713922	302312848027	100783718953	167882249143	2962850	2962850000000	523024	182760	182760000000
247	Rokan Hilir	Riau	2010	6.53093e+11	0	16232025000	5.86544e+10	270186065071	83533040647	559942966035	11385110	11385110000000	553216	7289360	7289360000000
248	Rokan Hilir	Riau	2011	1101636208950	186049029000	14353350000	63251960208	..	..	..	4431300	4431300000000	574419	7111970	7111970000000
249	Rokan Hilir	Riau	2012	1206170000000	282513000000	30451230000	79790685902	376946879841	127973325485	723637005278	4775450	4775450000000	592403	6844900	6844900000000
250	Siak	Riau	2010	1257338149498	0	14628300000	2.62897e+11	..	..	..	13672500	13672500000000	376742	9879040	9879040000000
251	Siak	Riau	2011	1230106765279	30912561000	10467600000	1.9801e+11	395810291168	109707405349	365663297569	4098330	4098330000000	391760	9563360	9563360000000
252	Siak	Riau	2012	1348620000000	167312000000	15713630000	346604000000	378323073360	138350776027	530477431195	4407180	4407180000000	404093	9513390	9513390000000
253	Kepulauan Meranti	Riau	2010	281715831619	0	6024075000	13151352868	119170166675	32655984218	43600896785	2135120	2135120000000	176290	717510	717510000000
254	Kepulauan Meranti	Riau	2011	..	..	..	..	214385348060	50810660324	155749973599	1539030	1539030000000	177004	724160	724160000000
255	Kepulauan Meranti	Riau	2012	545947000000	302111000000	4891110000	32270326231	223002545041	55542030370	187528826001	1665150	1665150000000	177587	711160	711160000000
256	Kota Pekanbaru	Riau	2010	390111331353	280283932000	11516600000	158580432566	476930175114	45045621749	181505270782	9047930	9047930000000	897767	2330	2330000000
257	Kota Pekanbaru	Riau	2011	424653938515	488816177000	17432300000	223231572016	..	..	..	9913360	9913360000000	929247	2420	2420000000
258	Kota Pekanbaru	Riau	2012	466496000000	62218468400	23933910000	309534000000	645917106582	64365462016	179043677612	10961320	10961320000000	958352	2520	2520000000
259	Kota Dumai	Riau	2010	420044012962	87732998000	3460400000	5.57047e+10	..	..	..	3715930	3715930000000	253803	12130	12130000000
260	Kota Dumai	Riau	2011	336946617283	249181340000	4149700000	1.13392e+11	..	..	..	2260500	2260500000000	259913	14780	14780000000
261	Kota Dumai	Riau	2012	361393000000	299081000000	0	117903000000	257306003984	135292034300	160072905274	2454780	2454780000000	268022	17440	17440000000
262	Batanghari	Jambi	2010	77461942057	283646310000	39795600000	2.22195e+10	168251136390	41654705808	26490341947	1192420	1192420000000	241334	89140	89140000000
263	Batanghari	Jambi	2011	60965725210	344797921000	31426100000	3.57294e+10	211879174857	65961394044	75157407616	1227380	1227380000000	246312	97060	97060000000
264	Batanghari	Jambi	2012	77290227277	427893000000	32010910000	37229501178	240573786597	70051777433	133043933216	1314800	1314800000000	250081	107140	107140000000
265	Bungo	Jambi	2010	72795923010	311791251000	55727600000	4.58638e+10	220842075760	82951742136	126025962386	1289290	1289290000000	303135	130900	130900000000
266	Bungo	Jambi	2011	70167160951	379218628000	48635800000	6.0708e+10	272881215851	87686534826	98627799878	1388320	1388320000000	312695	142470	142470000000
267	Bungo	Jambi	2012	90512247036	456372000000	40226240000	64281003298	274501655040	99674655139	96831462982	1492590	1492590000000	320627	145160	145160000000
268	Merangin	Jambi	2010	59331155972	352586125000	45982275000	2.53163e+10	182754507498	49324627950	81952994385	1183700	1183700000000	333206	88890	88890000000
269	Merangin	Jambi	2011	62394008293	416126312000	46346300000	3.9648e+10	270461649749	69775737569	111475545325	1266790	1266790000000	341398	105130	105130000000
270	Merangin	Jambi	2012	71799991654	509654000000	46655450000	30112526352	273897264773	61778992794	169985196174	1348800	1348800000000	347811	105730	105730000000
271	Tanjungjabung Barat	Jambi	2010	359052736527	210222085000	0	2.18151e+10	..	..	..	2271970	2271970000000	278741	289710	289710000000
272	Tanjungjabung Barat	Jambi	2011	409472433422	279359862000	0	4.06063e+10	205213910775	61962185858	187145631680	2108010	2108010000000	286503	348660	348660000000
273	Tanjungjabung Barat	Jambi	2012	463326000000	329459000000	3750500000	44632982164	231923283518	93400934468	212319988413	2290610	2290610000000	292722	372590	372590000000
274	Kerinci	Jambi	2010	55061677048	327334925000	44282600000	3.05258e+10	208198145917	48282945258	75927547402	4843250	4843250000000	229495	4980	4980000000
275	Kerinci	Jambi	2011	6.04779e+10	369050561000	48914500000	3.4939e+10	..	..	..	4938050	4938050000000	231175	5260	5260000000
276	Kerinci	Jambi	2012	71903292077	442628000000	56523520000	32017316681	285611523034	66111256586	140881632984	5211760	5211760000000	232085	5590	5590000000
277	Tebo	Jambi	2010	40426317388	285582492000	39982200000	1.59564e+10	155686768501	52886321432	148743032997	909750	909750000000	297735	56040	56040000000
278	Tebo	Jambi	2011	56988909131	350968800120	42574700000	19537833990	226476292475	41073497071	112703148551	939010	939010000000	305802	60630	60630000000
279	Tebo	Jambi	2012	80465721058	410846000000	34161960000	26939094897	236053404455	45981096809	153561083009	1003740	1003740000000	312175	61500	61500000000
280	Muaro Jambi	Jambi	2010	60436022965	307111978000	47124000000	1.68311e+10	222272165647	83016259556	76497845185	1242110	1242110000000	342952	235850	235850000000
281	Muaro Jambi	Jambi	2011	68154164123	370991039000	44519800000	2.82217e+10	256011162452	71671061783	104467114299	1091470	1091470000000	355670	240890	240890000000
282	Muaro Jambi	Jambi	2012	1.23227e+11	458269000000	57738360000	36387016128	273922960122	76958612852	182822777198	1186400	1186400000000	366511	243700	243700000000
283	Sarolangun	Jambi	2010	60439914862	303551450000	41869900000	1.89227e+10	170621007714	41843337387	84676587524	1231630	1231630000000	246245	131800	131800000000
284	Sarolangun	Jambi	2011	74096036264	352955764000	42168300000	3.16059e+10	209955922579	47032382753	133872318320	1246570	1246570000000	253829	150150	150150000000
285	Sarolangun	Jambi	2012	96525667177	419841000000	51688990000	28007764671	262460355668	54908686072	140220515843	1345140	1345140000000	259992	167500	167500000000
286	Tanjungjabung Timur	Jambi	2010	199611068746	239705236000	49299200000	1.99558e+10	147454078718	30409445881	193307760563	2402970	2402970000000	205272	891930	891930000000
287	Tanjungjabung Timur	Jambi	2011	190718565177	281537710000	8326200000	2.46489e+10	175128573428	28275914424	212915275337	1498880	1498880000000	207496	968670	968670000000
288	Tanjungjabung Timur	Jambi	2012	242914000000	356323000000	18469260000	29435684060	204284478283	35747438209	241248668054	1578520	1578520000000	209002	1076570	1076570000000
289	Kota Jambi	Jambi	2010	57822989304	379188874000	32235900000	70842049481	293928266029	74010773823	66363091573	3429620	3429620000000	531857	174450	174450000000
290	Kota Jambi	Jambi	2011	63607588029	441548989000	34673200000	9.9e+10	..	..	..	3510980	3510980000000	543193	176840	176840000000
291	Kota Jambi	Jambi	2012	74908957263	543578000000	40010140000	113090000000	408829943401	97028190217	112494819542	3769650	3769650000000	551714	178430	178430000000
292	Kota Sungai Penuh	Jambi	2010	43641719362	239040161000	32878200000	8.28996e+09	108176403354	13852817233	65689399291	549710	549710000000	82293	820	820000000
293	Kota Sungai Penuh	Jambi	2011	56106284357	257556166000	50546600000	1.43564e+10	..	..	..	586720	586720000000	83505	860	860000000
294	Kota Sungai Penuh	Jambi	2012	70164430033	295529000000	18749835000	19705802062	155487312594	22689978477	102918950510	627370	627370000000	84376	920	920000000
295	Lahat	Sumsel	2010	197305072945	356133799400	41286200000	3.56404e+10	232986234913	67091612734	112754581018	2716540	2716540000000	369974	809880	809880000000
296	Lahat	Sumsel	2011	230204852470	425371612000	49204200000	7.00659e+10	349944967274	82441160258	140162010524	2605710	2605710000000	375582	863360	863360000000
297	Lahat	Sumsel	2012	280118000000	516937000000	58371130000	70937920402	394859186569	109853887722	177593365545	2779620	2779620000000	380119	876880	876880000000
298	Muara Enim	Sumsel	2010	2.46803e+11	371879096000	14843600000	6.56559e+10	355460039845	113814027178	197488471304	8499170	8499170000000	716676	4553270	4553270000000
299	Muara Enim	Sumsel	2011	334775614886	463258538000	41722900000	8.69375e+10	482976534722	156128880126	220924338265	5910490	5910490000000	731140	4699830	4699830000000
300	Muara Enim	Sumsel	2012	428950000000	580314000000	45218580000	119456000000	516156563279	232765126864	348669619691	6393050	6393050000000	743500	4807790	4807790000000
301	Musi Banyuasin	Sumsel	2010	1249533875456	80256489000	49922100000	6.40301e+10	387312784165	188525285637	376933785191	11466220	11466220000000	561458	6947500	6947500000000
302	Musi Banyuasin	Sumsel	2011	1329168413139	295108181000	61785100000	8.06449e+10	537898928317	193899011425	641087666454	5084560	5084560000000	572911	7036950	7036950000000
303	Musi Banyuasin	Sumsel	2012	1578600000000	327551000000	37402280000	96732351087	580799962351	208591271465	667738009811	5496610	5496610000000	582718	7155010	7155010000000
304	Musi Rawas	Sumsel	2010	2.56961e+11	333676280000	52616500000	4.2713e+10	255721207601	91311757842	211334441798	3648740	3648740000000	525508	1256340	1256340000000
305	Musi Rawas	Sumsel	2011	317115876319	467273555000	61978400000	65427702618	332268442524	100808248707	251298478624	2691210	2691210000000	535228	1278850	1278850000000
306	Musi Rawas	Sumsel	2012	378390000000	537624000000	59287760000	73018397086	316513931441	108719810307	397687812292	2898850	2898850000000	543393	1285830	1285830000000
307	Ogan Komering Ilir	Sumsel	2010	123294989182	541732260000	67107400000	3.40357e+10	283021231383	80239439361	162893269809	3315290	3315290000000	727376	54810	54810000000
308	Ogan Komering Ilir	Sumsel	2011	99250641596	669904298000	66414400000	4.73873e+10	443112468739	103602800822	312607641041	3544190	3544190000000	741294	58040	58040000000
309	Ogan Komering Ilir	Sumsel	2012	162132000000	743453000000	82721570000	54618205118	453954659072	118082715657	356299428003	3776930	3776930000000	753310	61440	61440000000
310	Ogan Komering Ulu	Sumsel	2010	97111597922	298400575000	0	3.04105e+10	..	..	..	2836930	2836930000000	324045	620780	620780000000
311	Ogan Komering Ulu	Sumsel	2011	157467707151	375251403000	8177300000	4.21197e+10	241332866216	78179932881	163591934879	2439900	2439900000000	330025	624470	624470000000
312	Ogan Komering Ulu	Sumsel	2012	171519000000	456823000000	15199060000	41429319509	250926598164	80045563507	196643460356	2665700	2665700000000	335094	662000	662000000000
313	Banyuasin	Sumsel	2010	92298941346	451230547000	60981700000	2.24973e+10	..	..	..	4754730	4754730000000	750110	725370	725370000000
314	Banyuasin	Sumsel	2011	136896960154	539128370000	78756500000	2.97811e+10	369795788311	88182814756	158710876479	4227670	4227670000000	764392	731920	731920000000
315	Banyuasin	Sumsel	2012	216033000000	651358000000	97453050000	67767207251	543846813583	111554327656	188512546671	4538550	4538550000000	776393	739310	739310000000
316	Ogan Ilir	Sumsel	2010	124941798693	288392166000	36467000000	1.00178e+10	..	..	..	1750020	1750020000000	380904	99530	99530000000
317	Ogan Ilir	Sumsel	2011	150050269524	362883856000	41690500000	2.18488e+10	..	..	..	1837900	1837900000000	387487	104330	104330000000
318	Ogan Ilir	Sumsel	2012	169255000000	446519000000	49789140000	31742224146	316391988742	55757013691	281245140105	1965950	1965950000000	392896	109540	109540000000
319	Ogan Komering Ulu Timur	Sumsel	2010	123017879373	382017919000	50529300000	2.2069e+10	254307569957	54070795011	80535748164	2345530	2345530000000	609982	60300	60300000000
320	Ogan Komering Ulu Timur	Sumsel	2011	126293772582	456561500000	56721900000	30631344392	368118301783	68942936113	124304139948	2497440	2497440000000	619391	62720	62720000000
321	Ogan Komering Ulu Timur	Sumsel	2012	160802000000	541449000000	48171470000	34833501651	356147778903	95088494017	135720898134	2674230	2674230000000	627086	65360	65360000000
322	Ogan Komering Ulu Selatan	Sumsel	2010	123380367672	261025113000	46006300000	13104697916	128173486231	28492795594	100780328142	1279470	1279470000000	318428	23260	23260000000
323	Ogan Komering Ulu Selatan	Sumsel	2011	132714253813	338428714000	45187300000	1.36769e+10	179771673108	38556461880	222370154834	1366310	1366310000000	324711	24940	24940000000
324	Ogan Komering Ulu Selatan	Sumsel	2012	160788000000	397058000000	41817590000	18948546962	215602865000	48024530718	216309209283	1455300	1455300000000	329683	26740	26740000000
325	Empat Lawang	Sumsel	2010	122963918134	192693778000	30489900000	1.13222e+10	110120459757	25503108530	63866511092	958370	958370000000	221176	18570	18570000000
326	Empat Lawang	Sumsel	2011	132108294788	238262247000	41620200000	1.84796e+10	147285520909	34880257380	83043117963	1016500	1016500000000	225090	19620	19620000000
327	Empat Lawang	Sumsel	2012	161116000000	274671000000	42325010000	21473347592	137934043332	36844596064	139075716693	1077820	1077820000000	228416	20840	20840000000
328	Kota Palembang	Sumsel	2010	123097632639	696587039000	28427000000	2.14424e+11	..	..	..	18061450	18061450000000	1455284	0	0
329	Kota Palembang	Sumsel	2011	133194859355	787312331000	47678900000	3.4957e+11	..	..	..	17898170	17898170000000	1490576	0	0
330	Kota Palembang	Sumsel	2012	160744000000	934084000000	36498530000	518859000000	1114398914419	167784241678	209926258306	19700020	19700020000000	1513424	0	0
331	Kota Prabumulih	Sumsel	2010	124179975778	188426720000	18776900000	25215405649	115915216705	48827911625	153869492694	1399090	1399090000000	161984	391260	391260000000
332	Kota Prabumulih	Sumsel	2011	137516075841	247557086000	22566500000	32107805654	132912698227	54628546922	100021825768	1085820	1085820000000	166312	393830	393830000000
333	Kota Prabumulih	Sumsel	2012	1.31353e+11	299642000000	20886170000	40674603067	154821801904	71707259834	166997158702	1166450	1166450000000	169104	396000	396000000000
334	Kota Lubuk Linggau	Sumsel	2010	123079942686	219553589200	19317300000	1.63862e+10	144858580187	41220717285	108901869593	1129480	1129480000000	201308	13400	13400000000
335	Kota Lubuk Linggau	Sumsel	2011	133225067893	267637215000	20019300000	3.43029e+10	190462181478	46581208733	127030187005	1202060	1202060000000	206419	14220	14220000000
336	Kota Lubuk Linggau	Sumsel	2012	1.13161e+11	328282000000	31059990000	38255546692	207466805637	55888730191	112884935351	1279010	1279010000000	209593	15020	15020000000
337	Kota Pagar Alam	Sumsel	2010	123079942686	180686936000	17590500000	1.67014e+10	77726039177	37908344002	81311720427	610250	610250000000	126181	8850	8850000000
338	Kota Pagar Alam	Sumsel	2011	9.19165e+10	230330874000	21946000000	2.69926e+10	115497768544	41555924466	121852349757	642710	642710000000	127971	9220	9220000000
339	Kota Pagar Alam	Sumsel	2012	179011000000	268912000000	25474480000	34791983144	117736997970	39448049467	168352253885	682350	682350000000	129597	9680	9680000000
340	Bengkulu Selatan	Bengkulu	2010	1.01564e+10	285481509000	35982300000	1.1894e+10	149086082593	61486281949	23357516797	570310	570310000000	142940	1700	1700000000
341	Bengkulu Selatan	Bengkulu	2011	3249663963	322293917000	37632700000	1.47584e+10	192949361292	80181522510	25377964041	607440	607440000000	145267	1810	1810000000
342	Bengkulu Selatan	Bengkulu	2012	4096146378	396665000000	44194530000	18911016578	221882165240	68314246455	38370565400	646460	646460000000	147106	1910	1910000000
343	Bengkulu Utara	Bengkulu	2010	4046490332	327441782000	46218400000	20354406066	161687376585	52644453324	57465104888	805150	805150000000	257675	98440	98440000000
344	Bengkulu Utara	Bengkulu	2011	33757827732	374334712000	51079400000	1.90992e+10	213273939385	64957931167	94375003673	847140	847140000000	264483	102400	102400000000
345	Bengkulu Utara	Bengkulu	2012	20630414243	448066000000	42453810000	24694143532	235411410942	66779503928	138140342903	896250	896250000000	270216	106990	106990000000
346	Rejang Lebong	Bengkulu	2010	6606843713	333093797000	47609700000	1.78946e+10	173292753971	111529556185	21753488119	1744790	1744790000000	246787	1160	1160000000
347	Rejang Lebong	Bengkulu	2011	3238980144	374496506000	40053000000	1.9851e+10	210614313842	55207727865	71096415461	1853690	1853690000000	249411	1150	1150000000
348	Rejang Lebong	Bengkulu	2012	4078506378	448469000000	48953470000	47171759046	238103258883	67722817347	67714465355	1970780	1970780000000	251201	1200	1200000000
349	Kaur	Bengkulu	2010	1150517691	218613498000	37978975000	6.04614e+09	92864748426	21334482121	34137424315	245320	245320000000	107899	990	990000000
350	Kaur	Bengkulu	2011	3292959347	248742460000	36417400000	6.81059e+09	113174564607	24001362565	50097235636	258570	258570000000	109806	1010	1010000000
351	Kaur	Bengkulu	2012	4271371393	301077000000	38412510000	7781828802	126979513646	34071021330	30701800673	272930	272930000000	111405	1060	1060000000
352	Seluma	Bengkulu	2010	0	257750821000	35374200000	5.84954e+09	127530026792	26850367664	42288693364	356190	356190000000	173507	16230	16230000000
353	Seluma	Bengkulu	2011	3302551004	286760123667	38350900000	5.53553e+09	..	..	..	375300	375300000000	176486	13900	13900000000
354	Seluma	Bengkulu	2012	4252007914	349783000000	50280530000	10721155675	167178103320	36495899900	42475613384	396780	396780000000	178888	14150	14150000000
355	Muko-Muko	Bengkulu	2010	1083179659	249926507000	34315200000	9.03457e+09	106107323846	44013170228	53868876686	572030	572030000000	155753	4320	4320000000
356	Muko-Muko	Bengkulu	2011	1164434223	281889471000	34728500000	9.34107e+09	123728788022	45584612967	44903473286	602350	602350000000	160514	4450	4450000000
357	Muko-Muko	Bengkulu	2012	4106581137	338203000000	39952210000	9217503959	148333975556	68917544564	36621073703	638830	638830000000	164603	4610	4610000000
358	Kepahiang	Bengkulu	2010	1035513468	234497386000	30798900000	9.63986e+09	135742833149	33449051601	71680677761	750290	750290000000	124865	450	450000000
359	Kepahiang	Bengkulu	2011	3240328411	264545031000	33834800000	1.19897e+10	122530273143	37121849197	77924087958	797690	797690000000	126786	450	450000000
360	Kepahiang	Bengkulu	2012	4093825202	317103000000	29761670000	13896281348	130888961418	37982949833	64495299373	848770	848770000000	128179	460	460000000
361	Lebong	Bengkulu	2010	1044348028	218618650000	26130370000	6.2554e+09	92779321986	19509139619	53567453220	515050	515050000000	99215	2960	2960000000
362	Lebong	Bengkulu	2011	3353325520	249640578600	26259700000	7.79017e+09	96748224432	23195850983	61490299857	544200	544200000000	101601	2960	2960000000
363	Lebong	Bengkulu	2012	4304007889	312274000000	37743780000	7749144879	120620806848	28507660771	59969802115	576100	576100000000	103505	2970	2970000000
364	Bengkulu Tengah	Bengkulu	2010	5697307200	208427792000	43860100000	3.13703e+09	79336675908	29037489771	47495447352	388130	388130000000	98333	85480	85480000000
365	Bengkulu Tengah	Bengkulu	2011	15776084884	249976279000	58675700000	3.86721e+09	131181461852	45954163241	51042126659	413490	413490000000	100609	91910	91910000000
366	Bengkulu Tengah	Bengkulu	2012	18630915663	288875000000	36763590000	5743484324	130522980244	29362115865	54184901485	441290	441290000000	102403	99170	99170000000
367	Kota Bengkulu	Bengkulu	2010	1069060017	351461812000	25364700000	2.66777e+10	227482222236	38893122885	80232924062	2129860	2129860000000	308544	12160	12160000000
368	Kota Bengkulu	Bengkulu	2011	1.7754e+10	397654908000	27370600000	3.9318e+10	264803798350	40025355296	66638284174	2260990	2260990000000	317993	12160	12160000000
369	Kota Bengkulu	Bengkulu	2012	4078506378	475746000000	32144200000	41709552052	284908284189	42528694930	44876974745	2403390	2403390000000	326219	12840	12840000000
370	Lampung Selatan	Lampung	2010	17499110630	505873706000	71311000000	3.95792e+10	329491797027	59124190806	36405885195	4350040	4350040000000	912490	51300	51300000000
371	Lampung Selatan	Lampung	2011	17511947133	574125318000	75436500000	68652047209	..	..	..	4615640	4615640000000	927629	54180	54180000000
372	Lampung Selatan	Lampung	2012	21525182497	686434000000	115551000000	80459249973	537815125543	98952575168	140485793118	4906390	4906390000000	939390	57620	57620000000
373	Lampung Tengah	Lampung	2010	26137010901	706861755000	87142200000	3.70865e+10	..	..	..	6228790	6228790000000	1170717	82780	82780000000
374	Lampung Tengah	Lampung	2011	25077473673	784773652000	104374400000	5.05694e+10	738189064650	90108401749	123602643315	6587160	6587160000000	1188316	89780	89780000000
375	Lampung Tengah	Lampung	2012	21791694976	954227000000	126574000000	101060000000	893762005924	12754584046	193574800549	7006640	7006640000000	1201689	95040	95040000000
376	Lampung Utara	Lampung	2010	17499494129	470729922000	76824900000	13499495528	..	..	..	3368210	3368210000000	584277	28210	28210000000
377	Lampung Utara	Lampung	2011	18493081706	562285756000	67449600000	2.87623e+10	404122567163	74418215684	150639892481	3566690	3566690000000	590596	29120	29120000000
378	Lampung Utara	Lampung	2012	21337673622	661427000000	80961800000	21351361723	591024259037	89017443883	37403297711	3781780	3781780000000	594881	30210	30210000000
379	Lampung Barat	Lampung	2010	17553137039	347589688000	42369700000	1.6203e+10	204116858247	43849121915	139972392874	1509470	1509470000000	419037	23330	23330000000
380	Lampung Barat	Lampung	2011	18672923119	402539919000	59207000000	2.15623e+10	262931123167	70959076906	95817654355	1578010	1578010000000	425224	26230	26230000000
381	Lampung Barat	Lampung	2012	21463301427	486999000000	64868770000	25278217607	100924287812	22118265266	34154877555	1135730	1135730000000	429903	11390	11390000000
382	Tanggamus	Lampung	2010	17951851597	361776938000	59989700000	1.16635e+10	265924975880	31471108882	76359464053	2353650	2353650000000	536613	41630	41630000000
383	Tanggamus	Lampung	2011	32895969114	446030894000	75737100000	1.61391e+10	..	..	..	2504580	2504580000000	545909	53470	53470000000
384	Tanggamus	Lampung	2012	26005783637	530838000000	91286390000	18672610974	370085031699	50636382450	121462558119	2667080	2667080000000	553165	74960	74960000000
385	Tulang Bawang	Lampung	2010	17538820352	254712839000	37934400000	2.25225e+10	127074282532	37678098264	92670944764	2261370	2261370000000	397906	8960	8960000000
386	Tulang Bawang	Lampung	2011	18589690158	400203665000	77318200000	19980809249	55508907796	33649863689	105276596076	2384790	2384790000000	405574	8060	8060000000
387	Tulang Bawang	Lampung	2012	21439380797	412609000000	66123880000	23152050644	228745295880	90368504114	156658412564	2504380	2504380000000	411705	8660	8660000000
388	Lampung Timur	Lampung	2010	64167169619	543770666000	76243800000	2.06699e+10	425347907460	65943468243	86756204751	4328220	4328220000000	951639	432970	432970000000
389	Lampung Timur	Lampung	2011	9.1127e+10	637511863000	46885125000	3.13839e+10	547744824254	85484484264	55653857161	4176950	4176950000000	966313	439770	439770000000
390	Lampung Timur	Lampung	2012	86183903623	763749000000	73476890000	49362536451	594958888078	91595366302	133505471803	4421790	4421790000000	977537	440770	440770000000
391	Way Kanan	Lampung	2010	17512575939	312904886000	41198600000	8.74582e+09	150314278709	33935969097	80791992773	1408680	1408680000000	406123	30370	30370000000
392	Way Kanan	Lampung	2011	18902566265	369458554000	50871400000	9.47209e+09	202356743200	50665161727	103436426578	1486210	1486210000000	412897	32020	32020000000
393	Way Kanan	Lampung	2012	21730169303	450615000000	69624180000	10148122570	216377909861	46317074034	81059529219	1570200	1570200000000	418121	33800	33800000000
394	Pesawaran	Lampung	2010	16018943100	337193436000	48176700000	1.323e+10	204664109791	20939154405	71834461464	1667860	1667860000000	398848	4640	4640000000
395	Pesawaran	Lampung	2011	2.16376e+10	372577093000	68624800000	1.79164e+10	260751365005	25948727915	89632867006	1773600	1773600000000	405711	4740	4740000000
396	Pesawaran	Lampung	2012	24184418165	476871000000	57108820000	25710883650	283035783742	45390721620	131433196476	1887630	1887630000000	411077	4850	4850000000
397	Pringsewu	Lampung	2010	10579230922	220812419000	36508600000	5.80952e+09	230387185016	27684641327	48891793986	1346270	1346270000000	365369	350	350000000
398	Pringsewu	Lampung	2011	17430644897	368176293000	59368500000	1.94715e+10	301082348245	37421961923	84362188907	1439870	1439870000000	370886	400	400000000
399	Pringsewu	Lampung	2012	0	443529000000	91917180000	27911441505	407846349860	60145071075	94093656309	1536410	1536410000000	375098	420	420000000
400	Mesuji	Lampung	2010	0	0	68544384824	161262831867	51124741387	11304001064	62010981050	1250760	1250760000000	187407	2440	2440000000
401	Mesuji	Lampung	2011	0	258071137000	48041700000	5.39298e+09	87885778595	21320879047	147010365919	1315210	1315210000000	189673	2570	2570000000
402	Mesuji	Lampung	2012	23026259991	294053000000	56212090000	8269164539	87064356990	29419456748	97832214592	1399310	1399310000000	191314	2670	2670000000
403	Tulang Bawang Barat	Lampung	2010	10579230922	141102520400	4085200000	2214441848	89125313423	9850365359	308977590	1127640	1127640000000	250707	2800	2800000000
404	Tulang Bawang Barat	Lampung	2011	17395815590	284368550000	60901100000	4.92803e+09	154073149090	27796434972	115597547223	1193900	1193900000000	254278	2820	2820000000
405	Tulang Bawang Barat	Lampung	2012	0	323814000000	68267740000	5840255785	180744836166	33432421409	97694982078	1272180	1272180000000	257136	2890	2890000000
406	Kota Bandar Lampung	Lampung	2010	49649035643	539267568000	34104100000	8.66924e+10	..	..	..	6540520	6540520000000	881801	82620	82620000000
407	Kota Bandar Lampung	Lampung	2011	18595091125	625642695000	39112100000	1.62818e+11	555839405800	88101035226	104920331105	6967850	6967850000000	904322	85280	85280000000
408	Kota Bandar Lampung	Lampung	2012	21436928623	762665000000	50491130000	298696000000	604795491163	137754858127	244245000993	7423370	7423370000000	923175	88240	88240000000
409	Kota Metro	Lampung	2010	17499494129	256711022800	19129600000	2.75797e+10	145486520012	51732959140	72995357398	562510	562510000000	145471	0	0
410	Kota Metro	Lampung	2011	18544184966	271502754000	23526500000	4.1999e+10	181812218071	63402381572	97010029751	598520	598520000000	148586	0	0
411	Kota Metro	Lampung	2012	21337673622	330158000000	26599220000	48377824856	197842378443	77339208332	48968863007	634710	634710000000	151117	0	0
412	Bintan	Kep. Riau	2010	264695187092	110234609000	10682800000	1.30714e+11	127371957078	37551086147	70054504071	3110790	3110790000000	142300	325840	325840000000
413	Bintan	Kep. Riau	2011	214490626920	184730492000	15910700000	1.36233e+11	..	..	..	3321170	3321170000000	145057	346030	346030000000
414	Bintan	Kep. Riau	2012	305942000000	232884000000	15782440000	136752000000	175084953046	63754413034	112473097253	3525750	3525750000000	147212	362220	362220000000
415	Karimun	Kep. Riau	2010	263627219049	77105581000	2687900000	2.33218e+11	206210044653	71898273248	122938595106	2041430	2041430000000	212561	88020	88020000000
416	Karimun	Kep. Riau	2011	215250376196	159844980000	3856700000	240819873681	..	..	..	2185280	2185280000000	216146	93650	93650000000
417	Karimun	Kep. Riau	2012	299309000000	246833000000	4352100000	242501000000	252947766209	88420781562	112008919936	2343890	2343890000000	218475	101320	101320000000
418	Natuna	Kep. Riau	2010	862733312390	0	20622425000	34106892518	155100585749	74404600399	138670819255	1466680	1466680000000	69003	1037730	1037730000000
419	Natuna	Kep. Riau	2011	726098927484	71909237000	27229200000	4.21865e+10	205505169534	90077144828	229941088469	458660	458660000000	70423	1046440	1046440000000
420	Natuna	Kep. Riau	2012	874101000000	85322702000	35584610000	38920353033	184042832399	115526031437	298167754319	488660	488660000000	71454	1116190	1116190000000
421	Lingga	Kep. Riau	2010	255686654554	140036305600	431910000	16491105267	103560541443	38487508627	131845892780	601080	601080000000	86244	11380	11380000000
422	Lingga	Kep. Riau	2011	205523912588	212856954320	4814500000	2.05798e+10	143583171045	56101983529	131590296736	640980	640980000000	87026	12300	12300000000
423	Lingga	Kep. Riau	2012	291035000000	241165000000	18201460000	17423239129	145788639981	64574241908	137491472765	683670	683670000000	87482	13320	13320000000
424	Kepulauan Anambas	Kep. Riau	2010	412251760091	213045068000	12463770000	1.05598e+10	..	..	..	961460	961460000000	37411	691550	691550000000
425	Kepulauan Anambas	Kep. Riau	2011	411209291759	208627263000	25716675000	3.84073e+10	..	..	..	291060	291060000000	38210	694740	694740000000
426	Kepulauan Anambas	Kep. Riau	2012	603102000000	169459000000	21931095000	34108387819	140887845679	81643133797	221009000185	312610	312610000000	38833	699490	699490000000
427	Kota Batam	Kep. Riau	2010	255346585313	230164681000	39852200000	1.59013e+11	..	..	..	28107280	28107280000000	944285	38740	38740000000
428	Kota Batam	Kep. Riau	2011	202854425529	316627023000	39157200000	3.25551e+11	357307821059	142696410044	106858676262	30137290	30137290000000	1000661	39140	39140000000
429	Kota Batam	Kep. Riau	2012	287029000000	429672000000	46462200000	413179000000	419062398576	185204185422	110003800562	32180730	32180730000000	1047534	39530	39530000000
430	Kota Tanjung Pinang	Kep. Riau	2010	1.65372e+11	189806289000	3141900000	4.75374e+10	148937217668	51699875725	63852962178	2530710	2530710000000	187359	1360	1360000000
431	Kota Tanjung Pinang	Kep. Riau	2011	1.46371e+11	252589043000	2441200000	6.80129e+10	182496593568	70460801549	96318696279	2709450	2709450000000	191287	1400	1400000000
432	Kota Tanjung Pinang	Kep. Riau	2012	1.95436e+11	292027000000	1444580000	82465700951	190563460239	78511871090	137752568065	2901390	2901390000000	194099	1450	1450000000
433	Bangka	Babel	2010	33568010492	272130207000	28670200000	3.53704e+10	62824362389	38340046516	69044466239	2026200	2026200000000	277204	345130	345130000000
434	Bangka	Babel	2011	130962481330	324986301000	39891700000	3.2897e+10	..	..	..	2159090	2159090000000	285204	357510	357510000000
435	Bangka	Babel	2012	87713629229	403295000000	52578660000	56066033739	251868619094	89352440266	99248087568	2289610	2289610000000	291585	365170	365170000000
436	Belitung	Babel	2010	21669717858	238551941000	28292400000	5.0051e+10	138026886661	54845349166	114816420187	1246370	1246370000000	155965	87850	87850000000
437	Belitung	Babel	2011	60320468968	280725672000	40661700000	6.21033e+10	..	..	..	1316360	1316360000000	160385	89290	89290000000
438	Belitung	Babel	2012	41247559600	341680000000	39066180000	65870655153	175221766506	81114274721	150133511391	1396510	1396510000000	163977	91580	91580000000
439	Bangka Barat	Babel	2010	32521934680	217122438000	21883200000	2.73937e+10	123405231577	55458568360	88911402938	2653240	2653240000000	175150	304980	304980000000
440	Bangka Barat	Babel	2011	92098592445	265251539000	23441475000	3.42912e+10	..	..	..	2806380	2806380000000	180120	313990	313990000000
441	Bangka Barat	Babel	2012	68329455083	322887000000	32131060000	30402629650	167228461248	76314916476	128311868862	2972460	2972460000000	184228	326980	326980000000
442	Bangka Tengah	Babel	2010	24754655300	204185915000	24330500000	2.01628e+10	75897349316	12905513960	2130157455	1300280	1300280000000	161228	267110	267110000000
443	Bangka Tengah	Babel	2011	90951157020	235206446000	27716800000	2.79772e+10	127294253891	37314091796	70680219096	1384540	1384540000000	165810	273050	273050000000
444	Bangka Tengah	Babel	2012	0	303045000000	35892070000	37276789992	162350507637	65292913596	89211984407	1467230	1467230000000	169568	275230	275230000000
445	Bangka Selatan	Babel	2010	25304600081	226695596000	26044900000	1.43593e+10	103759164010	33066851216	80150981940	1369860	1369860000000	172528	379760	379760000000
446	Bangka Selatan	Babel	2011	73137660575	271264342000	31818300000	19288269079	..	..	..	1290470	1290470000000	177484	394560	394560000000
447	Bangka Selatan	Babel	2012	48596091007	330112000000	37588990000	20854440233	132523347423	48724317645	110835577990	1362730	1362730000000	181436	387420	387420000000
448	Belitung Timur	Babel	2010	21740653982	223608599000	27326500000	4.01781e+10	107049296200	57716593278	66920755597	886180	886180000000	106463	119980	119980000000
449	Belitung Timur	Babel	2011	62684588895	261696542000	29382900000	5.57987e+10	..	..	..	938990	938990000000	109548	124170	124170000000
450	Belitung Timur	Babel	2012	44378080724	319571000000	33870360000	47623492084	138495231124	58092144510	114196335006	996540	996540000000	111963	126800	126800000000
451	Kota Pangkalpinang	Babel	2010	15315346815	236693742000	16951600000	3.60669e+10	135750846231	47180958725	65344352506	1295580	1295580000000	174758	0	0
452	Kota Pangkalpinang	Babel	2011	47238538502	277302159000	17828625000	3.7501e+10	..	..	..	1378970	1378970000000	179683	0	0
453	Kota Pangkalpinang	Babel	2012	31574816440	336694000000	20240340000	65970229685	162689600046	74013894558	64793262932	1462120	1462120000000	183794	0	0
454	Bandung	Jawa Barat	2010	80252415269	1086282210000	118903700000	198650518839	1032734905319	244756130085	106277573358	21734660	21734660000000	3178543	282920	282920000000
455	Bandung	Jawa Barat	2011	85384881316	1202706641000	100036300000	2.91062e+11	1443498373145	144909195275	126905887521	22782740	22782740000000	3272828	291400	291400000000
456	Bandung	Jawa Barat	2012	124928000000	1518230000000	167510000000	366317000000	1415192044138	320064906824	216712092849	24208460	24208460000000	3339684	286310	286310000000
457	Bekasi	Jawa Barat	2010	44642703854	536786256000	83699900000	258671098123	575525400796	166418327156	274432713728	54989410	54989410000000	2630401	744830	744830000000
458	Bekasi	Jawa Barat	2011	2.4072e+11	680464788000	55363800000	599070130849	..	..	..	57663370	57663370000000	2769180	747780	747780000000
459	Bekasi	Jawa Barat	2012	64149043708	962996000000	43257860000	801853000000	958930412802	223746794977	694198043589	61397210	61397210000000	2884300	629720	629720000000
460	Bogor	Jawa Barat	2010	58462231953	1115703641000	143081300000	399263956504	901363843450	364912982042	414691988582	32526450	32526450000000	4771932	360050	360050000000
461	Bogor	Jawa Barat	2011	0	1326116914000	159725600000	696986388876	1317868770818	384247100572	472895980120	34464840	34464840000000	4943746	373270	373270000000
462	Bogor	Jawa Barat	2012	85985663798	1672610000000	158028000000	1048230000000	1368476555280	537969359802	613430619471	36530740	36530740000000	5073116	389680	389680000000
463	Ciamis	Jawa Barat	2010	16765366676	867400725000	92253900000	50512875943	642037280038	112966141536	129470417917	7429860	7429860000000	1532504	24260	24260000000
464	Ciamis	Jawa Barat	2011	4.87551e+10	953056836000	85246000000	58900535511	968475321204	137402277283	134379410814	7809160	7809160000000	1523959	24760	24760000000
465	Ciamis	Jawa Barat	2012	5.69148e+10	1165040000000	89651290000	87711885423	1033604021315	158114401034	43202764924	5943830	5943830000000	1532697	11370	11370000000
466	Cianjur	Jawa Barat	2010	5.34007e+10	877993919000	101270400000	114305535968	660957126734	165190971290	84609057279	8299880	8299880000000	2171281	9680	9680000000
467	Cianjur	Jawa Barat	2011	6.06875e+10	965472959000	100085500000	147346021050	960458964999	176147249699	88525974697	8693510	8693510000000	2201003	10460	10460000000
468	Cianjur	Jawa Barat	2012	26607450158	1168370000000	148886000000	215803000000	980852673357	249992187736	97454128666	9134770	9134770000000	2213889	10210	10210000000
469	Cirebon	Jawa Barat	2010	15261095140	867300289000	81189200000	139426725461	..	..	..	8130330	8130330000000	2067196	32020	32020000000
470	Cirebon	Jawa Barat	2011	23129958105	930060350000	76614800000	193843221050	892550521741	249848922622	170140536573	8539330	8539330000000	2060400	33660	33660000000
471	Cirebon	Jawa Barat	2012	6.09943e+10	1135760000000	86034470000	229993000000	939600142722	323939327657	252011951801	8949930	8949930000000	2076615	35090	35090000000
472	Garut	Jawa Barat	2010	48221069334	1031869766000	119553000000	108914763969	823639336207	202106844745	62843397109	11133630	11133630000000	2404121	14180	14180000000
473	Garut	Jawa Barat	2011	50309765056	1140671417000	114331400000	122418643665	1100366162530	191131381578	61574459154	11743510	11743510000000	2450430	14780	14780000000
474	Garut	Jawa Barat	2012	81371117335	1385440000000	142605000000	184270000000	1062700525467	254646848246	87392824150	12284540	12284540000000	2477114	15490	15490000000
475	Indramayu	Jawa Barat	2010	28648152239	782462654200	91968900000	1.0184e+11	550559739897	122323462573	190951033252	14356360	14356360000000	1663737	4269420	4269420000000
476	Indramayu	Jawa Barat	2011	36566314827	822083501000	78243700000	144553804178	764333955965	154965999569	247093285042	8121240	8121240000000	1654119	4428260	4428260000000
477	Indramayu	Jawa Barat	2012	1.30433e+11	1017640000000	97712970000	164672000000	856175337787	213743015593	362070612649	8651010	8651010000000	1663397	5264870	5264870000000
478	Karawang	Jawa Barat	2010	34108344793	714360098000	97141100000	210282788665	524694854967	192793069036	169139617061	22052930	22052930000000	2127791	794200	794200000000
479	Karawang	Jawa Barat	2011	54949692552	814562743000	81755400000	378630051818	792355528065	231008180685	117084467811	23285420	23285420000000	2172289	775090	775090000000
480	Karawang	Jawa Barat	2012	59799657093	1004180000000	76834550000	658597000000	942737514999	303530354158	374706036222	24623440	24623440000000	2199394	723650	723650000000
481	Kuningan	Jawa Barat	2010	3.28431e+10	660391147000	77738300000	68158790368	503770997994	74756253224	25821701858	3967070	3967070000000	1035589	27220	27220000000
482	Kuningan	Jawa Barat	2011	23162285723	722130954000	69418900000	82917043803	..	..	..	4182400	4182400000000	1030205	28480	28480000000
483	Kuningan	Jawa Barat	2012	4.47596e+10	892633000000	68155840000	97605695930	731257716118	163868230159	183834561058	4380050	4380050000000	1036494	30470	30470000000
484	Majalengka	Jawa Barat	2010	16582121773	717458878600	62322500000	76398018123	550000099321	125272798234	135888793763	4427890	4427890000000	1166473	173300	173300000000
485	Majalengka	Jawa Barat	2011	29370899288	803849010160	68323500000	86579536411	726643965581	142861594113	115066253768	4550720	4550720000000	1158882	181080	181080000000
486	Majalengka	Jawa Barat	2012	34739780565	1029610000000	129748000000	103741000000	768649498261	166623400785	246807488218	4764340	4764340000000	1164724	188080	188080000000
487	Sukabumi	Jawa Barat	2010	45206333083	871927247000	95938500000	98442632628	666811166847	196983800159	192918177264	8641730	8641730000000	2341409	406470	406470000000
488	Sukabumi	Jawa Barat	2011	81654978153	971457178000	115466900000	151825718336	904320723128	224821059163	167136265894	8847040	8847040000000	2376495	414770	414770000000
489	Sukabumi	Jawa Barat	2012	65217345476	1193640000000	128267000000	185191000000	916726693785	291562961635	218117331814	9235950	9235950000000	2393191	422210	422210000000
490	Sumedang	Jawa Barat	2010	15223270533	634169767000	66170900000	1.08647e+11	491499267402	155798304056	69354657654	5608740	5608740000000	1093602	6160	6160000000
491	Sumedang	Jawa Barat	2011	23273431798	730821109000	160303906720	1.39823e+11	658755541461	183234593070	85543977004	5879090	5879090000000	1110083	6330	6330000000
492	Sumedang	Jawa Barat	2012	25211302023	923624000000	77202460000	161996000000	725317750481	185652010011	135291248841	6154590	6154590000000	1117919	6510	6510000000
493	Tasikmalaya	Jawa Barat	2010	0	921384109200	60545500000	48338061521	655954895627	62239729616	153781015938	5516980	5516980000000	1675675	12370	12370000000
494	Tasikmalaya	Jawa Barat	2011	25703710430	881513538000	76857600000	51160921192	1033575101524	84121411956	94080495111	5755150	5755150000000	1699583	13100	13100000000
495	Tasikmalaya	Jawa Barat	2012	27484237816	1083660000000	106110000000	60970810517	960830252004	120968925716	107365669340	5995400	5995400000000	1710426	12690	12690000000
496	Purwakarta	Jawa Barat	2010	15414997800	489097673400	50558600000	76489287145	331680964082	94320208359	94301046856	7244680	7244680000000	852521	10880	10880000000
497	Purwakarta	Jawa Barat	2011	23308959836	517350526000	9995500000	111690657181	468211929632	109123542477	59445479026	7708470	7708470000000	872599	11090	11090000000
498	Purwakarta	Jawa Barat	2012	25315168639	635154000000	44084300000	151568000000	465782131399	118210647284	72257325493	8194700	8194700000000	885386	11300	11300000000
499	Subang	Jawa Barat	2010	25520902860	712690907000	58051000000	75532291693	490499946341	118426618766	111543120873	7373210	7373210000000	1465157	835830	835830000000
500	Subang	Jawa Barat	2011	34838706125	745786910000	52428600000	94181846520	661199965368	122889289134	120387619538	6870170	6870170000000	1464901	835220	835220000000
501	Subang	Jawa Barat	2012	46989349909	917182000000	57339020000	120972000000	700337491522	156886731330	137179315682	7159480	7159480000000	1480708	894400	894400000000
502	Bandung Barat	Jawa Barat	2010	49920150680	584624959000	67873500000	50367666303	455734522676	52885135357	87387169546	8040220	8040220000000	1510284	41490	41490000000
503	Bandung Barat	Jawa Barat	2011	21861506221	662510565000	62602900000	94606169067	643327303855	101058061373	54934100199	8502530	8502530000000	1545118	44860	44860000000
504	Bandung Barat	Jawa Barat	2012	25176310957	804973000000	72168590000	136241000000	720509124732	109911017041	77846987401	9016250	9016250000000	1567398	46260	46260000000
505	Kota Bandung	Jawa Barat	2010	15556205248	912571834000	51515510000	441863068294	..	..	..	31697280	31697280000000	2394873	0	0
506	Kota Bandung	Jawa Barat	2011	2.03902e+11	1005642188000	44307900000	833254175288	1218271349777	184731368526	388774801744	34463630	34463630000000	2429176	0	0
507	Kota Bandung	Jawa Barat	2012	25136357507	1323680000000	37047460000	1005580000000	1320303569603	221650830077	424257255761	37558320	37558320000000	2444617	0	0
508	Kota Bogor	Jawa Barat	2010	7.47891e+10	426093607000	9756700000	127488089831	294666787467	55340622959	250253737822	4785430	4785430000000	950334	120	120000000
509	Kota Bogor	Jawa Barat	2011	23963108525	472888334000	8524950000	230449644620	390192177338	59186603301	139269924191	5081480	5081480000000	976791	110	110000000
510	Kota Bogor	Jawa Barat	2012	25136357507	603532000000	4570515000	300932000000	445220349373	81658574496	200210306432	5394300	5394300000000	995081	100	100000000
511	Kota Cirebon	Jawa Barat	2010	15243364515	392912086000	19634900000	90828709752	..	..	..	5246860	5246860000000	296389	0	0
512	Kota Cirebon	Jawa Barat	2011	4.10935e+10	456586505360	4670700000	120130531059	272689475666	168992523744	89777827777	5557950	5557950000000	295981	0	0
513	Kota Cirebon	Jawa Barat	2012	27900924635	551308000000	20172180000	149490000000	292885082050	181683020394	48532715323	5867350	5867350000000	298825	0	0
514	Kota Sukabumi	Jawa Barat	2010	15243364515	314420182400	23090700000	91472357185	179834974380	128179077345	33234755710	1920730	1920730000000	298681	80	80000000
515	Kota Sukabumi	Jawa Barat	2011	23105944682	330723383000	19644400000	115473386833	..	..	..	2041970	2041970000000	304704	90	90000000
516	Kota Sukabumi	Jawa Barat	2012	25136357507	401103000000	18138860000	148388000000	243464129551	189848455538	35457041636	2149890	2149890000000	308405	90	90000000
517	Kota Bekasi	Jawa Barat	2010	22537651990	647082121000	11175825000	2.96047e+11	627611769816	175514812953	214431155669	15476110	15476110000000	2334871	0	0
518	Kota Bekasi	Jawa Barat	2011	33474200289	736741305000	39095925000	5.68344e+11	833812218446	228509565538	270210392634	16571540	16571540000000	2427075	0	0
519	Kota Bekasi	Jawa Barat	2012	1.48071e+11	935205000000	24730838000	730735000000	860081369525	292711628402	498363322879	17706400	17706400000000	2498598	0	0
520	Kota Depok	Jawa Barat	2010	15243364515	461602957000	35765900000	142419943002	290798324061	83571446097	211767707599	6519330	6519330000000	1738570	0	0
521	Kota Depok	Jawa Barat	2011	7.48793e+10	533766495000	14235000000	2.82748e+11	435410873090	117530319658	266458229152	6948500	6948500000000	1823182	0	0
522	Kota Depok	Jawa Barat	2012	5.17904e+10	674053000000	52061510000	474705000000	356819324024	128574644775	277916416893	7445660	7445660000000	1891981	0	0
523	Kota Cimahi	Jawa Barat	2010	15252807549	333439320000	27297200000	87321279805	236969888406	101630231531	79418544398	6509310	6509310000000	541177	0	0
524	Kota Cimahi	Jawa Barat	2011	23105944681	354745460000	1967400000	1.16678e+11	248334269117	126759056180	79523186020	6871220	6871220000000	554175	0	0
525	Kota Cimahi	Jawa Barat	2012	4.23335e+10	440860000000	26916070000	144541000000	310454682869	165561483689	85548524102	7231380	7231380000000	562721	0	0
526	Kota Tasikmalaya	Jawa Barat	2010	3.07465e+10	426764264000	28793200000	1.04788e+11	340773602823	132676045505	100373055383	3878720	3878720000000	635464	200	200000000
527	Kota Tasikmalaya	Jawa Barat	2011	3.64805e+10	476087274000	34504300000	110369865905	348321757841	155324788765	74502352091	4104240	4104240000000	644305	210	210000000
528	Kota Tasikmalaya	Jawa Barat	2012	25167447637	582124000000	30936990000	153009000000	470753430878	187806912297	84418635270	4345850	4345850000000	648178	210	210000000
529	Kota Banjar	Jawa Barat	2010	15483604906	217383597000	15658600000	37358705002	106522198955	64412752185	45333724049	749850	749850000000	175157	2150	2150000000
530	Kota Banjar	Jawa Barat	2011	23451766286	235862566000	20664300000	45952391987	125973558776	97028732975	105482628581	789960	789960000000	177587	2000	2000000000
531	Kota Banjar	Jawa Barat	2012	25233437644	281851000000	16460070000	54684690641	153122906968	95819832193	108783760339	831480	831480000000	178728	2010	2010000000
532	Banjarnegara	Jawa Tengah	2010	549129098	506783177000	60953600000	62486768063	429023788834	106064955409	91624670139	2888520	2888520000000	868913	15290	15290000000
533	Banjarnegara	Jawa Tengah	2011	2.55781e+10	562287687000	65367100000	71106953223	537832655691	100735175603	128207518532	3030540	3030540000000	877201	15920	15920000000
534	Banjarnegara	Jawa Tengah	2012	2.63064e+10	681396000000	67730850000	94271467989	595436285654	116547531137	106775298123	3189650	3189650000000	883710	16630	16630000000
535	Banyumas	Jawa Tengah	2010	3219632994	720191173000	76326300000	1.64892e+11	633309714989	171013830401	60792419368	4654630	4654630000000	1554527	65180	65180000000
536	Banyumas	Jawa Tengah	2011	4.12413e+10	835609874000	93892400000	191899680819	797010258353	191662798947	115176595062	4931430	4931430000000	1574002	68930	68930000000
537	Banyumas	Jawa Tengah	2012	5160381257	991945000000	118902000000	242107000000	915860186724	244110401727	148059478901	5221520	5221520000000	1589930	72860	72860000000
538	Blora	Jawa Tengah	2010	10032115931	487917464000	82515300000	47087584059	383886826192	79497952799	44787681472	2182810	2182810000000	829728	72500	72500000000
539	Blora	Jawa Tengah	2011	13569113704	547169709000	77094400000	67021769902	504821139677	90750701759	72738859277	2170190	2170190000000	835785	76760	76760000000
540	Blora	Jawa Tengah	2012	16123676710	673181000000	53989760000	81987007133	585108663420	125349949569	123003682178	2278800	2278800000000	840193	81220	81220000000
541	Boyolali	Jawa Tengah	2010	477014938	587574192000	55663700000	86485635223	475411289579	107238366485	65864940837	4248050	4248050000000	930531	46200	46200000000
542	Boyolali	Jawa Tengah	2011	900991734	641483262000	67160700000	96737566506	620139771380	126584968022	72424524397	4472220	4472220000000	939020	48590	48590000000
543	Boyolali	Jawa Tengah	2012	1120780895	780302000000	60360690000	127725000000	624422804947	174070127615	142426808774	4725560	4725560000000	945511	50450	50450000000
544	Brebes	Jawa Tengah	2010	996532191	738270368000	66824200000	71025304605	516286055177	147405837205	103347892348	5507400	5507400000000	1733869	71050	71050000000
545	Brebes	Jawa Tengah	2011	1319186922	800182837000	65321600000	78275852041	686387819995	129829645373	105227184760	5780880	5780880000000	1746613	75810	75810000000
546	Brebes	Jawa Tengah	2012	1439703131	981051000000	84451160000	101807000000	730892485668	152287739624	139605799849	6082270	6082270000000	1756018	80700	80700000000
547	Cilacap	Jawa Tengah	2010	0	793266735000	100844400000	1.49709e+11	638705208415	133219381943	98070158739	23736630	23736630000000	1642107	301280	301280000000
548	Cilacap	Jawa Tengah	2011	5.07723e+10	876994368000	102075700000	1.72327e+11	788569356132	186689276074	116970018626	13749110	13749110000000	1655668	320250	320250000000
549	Cilacap	Jawa Tengah	2012	3684559233	1057810000000	87652460000	196673000000	783636769844	161105733193	212191844359	14517890	14517890000000	1666192	342970	342970000000
550	Demak	Jawa Tengah	2010	6685413244	493497336000	56535200000	56756027175	307866253957	77450692394	166975345276	3020820	3020820000000	1055579	6500	6500000000
551	Demak	Jawa Tengah	2011	9226132899	544460415000	67852300000	74559136137	539025279300	87574272000	238567845000	3156130	3156130000000	1070307	6660	6660000000
552	Demak	Jawa Tengah	2012	10703237138	658971000000	81553310000	105363000000	572250290990	109587155365	192291830687	3302610	3302610000000	1082498	6840	6840000000
553	Grobogan	Jawa Tengah	2010	1581096184	617827183000	67472400000	78366420899	424068705637	98542720382	77393308991	3253400	3253400000000	1308696	48170	48170000000
554	Grobogan	Jawa Tengah	2011	1734643398	668995422000	78239100000	87912458185	653755709395	118979086367	85739159880	3370340	3370340000000	1319822	51520	51520000000
555	Grobogan	Jawa Tengah	2012	1866194866	812991000000	97055020000	105463000000	583332871155	145394749563	138325359983	3578060	3578060000000	1328183	58640	58640000000
556	Jepara	Jawa Tengah	2010	0	670274785673	0	84713357594	..	..	..	4270260	4270260000000	1097280	25280	25280000000
557	Jepara	Jawa Tengah	2011	10767907091	592164327000	70691600000	103642014200	..	..	..	4502690	4502690000000	1117784	27260	27260000000
558	Jepara	Jawa Tengah	2012	1159437375	712740000000	76460530000	129077000000	553058781297	146890359923	150494440988	4763310	4763310000000	1135628	29250	29250000000
559	Karanganyar	Jawa Tengah	2010	4106312240	520919106000	55095100000	79510216512	477202614329	78003165448	54572963551	5452440	5452440000000	813196	43820	43820000000
560	Karanganyar	Jawa Tengah	2011	5464067939	577562945000	58185600000	104080774286	555594321460	88968413328	59431836113	5752140	5752140000000	823511	45450	45450000000
561	Karanganyar	Jawa Tengah	2012	13349167252	720919000000	55514410000	116707000000	603541350124	98804833717	72576930750	6086880	6086880000000	831891	47270	47270000000
562	Kebumen	Jawa Tengah	2010	4814278364	642797600000	65818900000	58742305659	575917875950	103991783797	81428754404	2945830	2945830000000	1159926	211040	211040000000
563	Kebumen	Jawa Tengah	2011	771378093	731980739000	79150700000	73513164444	686795653494	110834669286	153714273982	3070380	3070380000000	1166989	229490	229490000000
564	Kebumen	Jawa Tengah	2012	959532801	906222000000	100103000000	102374000000	786804898533	132601369392	144027997414	3242110	3242110000000	1171998	241750	241750000000
565	Kendal	Jawa Tengah	2010	1216780122	520676886000	58544700000	86235293510	398154395416	97584511638	92088495189	5394080	5394080000000	900313	54520	54520000000
566	Kendal	Jawa Tengah	2011	1183160107	569223666000	67344700000	93289526850	532332999474	113824885188	177194526216	5717090	5717090000000	910494	55290	55290000000
567	Kendal	Jawa Tengah	2012	1579625804	702708000000	63884980000	120162000000	555593939965	125447393678	95926696542	6033630	6033630000000	918798	56440	56440000000
568	Klaten	Jawa Tengah	2010	11405307869	726234465000	70542300000	54886005749	651644467203	69153501621	57616676053	4843250	4843250000000	1130047	69780	69780000000
569	Klaten	Jawa Tengah	2011	10596991473	793292770000	80954100000	72290993848	838406527211	74133155756	111988236438	4938050	4938050000000	1137973	65270	65270000000
570	Klaten	Jawa Tengah	2012	12700718634	967285000000	74501530000	84755834704	869963487575	82522580384	122375287402	5211760	5211760000000	1143676	67880	67880000000
571	Kudus	Jawa Tengah	2010	53792040958	463012580000	30502200000	94032742826	351081928038	131087254607	62620572079	12651590	12651590000000	777437	4030	4030000000
572	Kudus	Jawa Tengah	2011	61551117000	488819992000	38321100000	108458832665	414339291272	137796332512	93581468210	13184050	13184050000000	789875	4290	4290000000
573	Kudus	Jawa Tengah	2012	53495930495	637615000000	58346760000	121017000000	478017164988	148225468778	140850478623	13754590	13754590000000	800403	4760	4760000000
574	Magelang	Jawa Tengah	2010	532502965	604521811000	100912400000	76057772876	504438389443	99393024541	82492615186	1108600	1108600000000	118227	115120	115120000000
575	Magelang	Jawa Tengah	2011	744840860	668922157000	78340800000	90462630622	555213502136	106797460720	89245315222	1169340	1169340000000	119003	125090	125090000000
576	Magelang	Jawa Tengah	2012	961669362	816733000000	103595000000	123723000000	581425471447	126370098827	100295615012	1245160	1245160000000	119416	132990	132990000000
577	Pati	Jawa Tengah	2010	842172524	620576636000	66729600000	1.12527e+11	484060445748	153110289776	59456817124	4579850	4579850000000	1190993	37300	37300000000
578	Pati	Jawa Tengah	2011	1071753623	692178702000	65371600000	134475561623	630671591222	165027409876	87300124492	4828720	4828720000000	1201801	40200	40200000000
579	Pati	Jawa Tengah	2012	1278918480	850377000000	80449020000	163734000000	700465319840	187185198357	156397179219	5114680	5114680000000	1210001	43090	43090000000
580	Pekalongan	Jawa Tengah	2010	547282772	490039078000	63845500000	67580239029	362103064461	111079211929	44258215295	3230350	3230350000000	838621	32970	32970000000
581	Pekalongan	Jawa Tengah	2011	766043369	553660093000	63702600000	81362869869	480868956550	127680762583	71054684918	3384390	3384390000000	847390	34270	34270000000
582	Pekalongan	Jawa Tengah	2012	970243411	678714000000	77029380000	114793000000	499565983429	167929580263	99256836320	3564600	3564600000000	854396	36180	36180000000
583	Pemalang	Jawa Tengah	2010	1113010192	619895592000	61660200000	76441045221	470920651973	103529220551	66530971452	3455710	3455710000000	1261353	39180	39180000000
584	Pemalang	Jawa Tengah	2011	23732710734	672429594000	67464400000	79677543259	678476503723	104028070700	81878973863	3622640	3622640000000	1269219	41860	41860000000
585	Pemalang	Jawa Tengah	2012	1894482319	827163000000	92869030000	97951207914	636228406587	132901731007	106040613711	3813840	3813840000000	1274606	44360	44360000000
586	Purbalingga	Jawa Tengah	2010	3438567735	464788521000	44809000000	79803180820	386971410957	103733851833	31544174059	2525870	2525870000000	848952	18260	18260000000
587	Purbalingga	Jawa Tengah	2011	2.35171e+10	521932241000	67533300000	94946243147	473967918617	113548101668	90706502605	2678090	2678090000000	860725	19880	19880000000
588	Purbalingga	Jawa Tengah	2012	2.38459e+10	640265000000	75989640000	103756000000	571733931444	139076787925	123117475955	2845660	2845660000000	870423	21330	21330000000
589	Purworejo	Jawa Tengah	2010	3434666443	528061281000	56527500000	69609314290	440719198463	98481445894	43569496521	3016600	3016600000000	695427	59880	59880000000
590	Purworejo	Jawa Tengah	2011	4395147070	585851015000	60942400000	88941781923	550833984913	113139805578	68719584293	3168110	3168110000000	699682	61720	61720000000
591	Purworejo	Jawa Tengah	2012	5545871108	711742000000	69568400000	98262003374	611736091680	126190238111	98413363778	3327670	3327670000000	702678	63390	63390000000
592	Rembang	Jawa Tengah	2010	1368439319	411434996000	48878400000	6.56993e+10	286853490255	91690546956	82614615219	2283970	2283970000000	591359	46870	46870000000
593	Rembang	Jawa Tengah	2011	1877432258	468744939000	62327200000	7.39319e+10	413540427872	98943141096	112485522460	2384460	2384460000000	598087	45180	45180000000
594	Rembang	Jawa Tengah	2012	2154143260	570455000000	78350660000	103305000000	441891548048	135063570553	81217028166	2500800	2500800000000	603573	47030	47030000000
595	Semarang	Jawa Tengah	2010	531090360	508915019000	51310300000	98831140360	399145340954	123806142061	45093530745	5560550	5560550000000	930727	6820	6820000000
596	Semarang	Jawa Tengah	2011	2.53886e+10	567856479000	69002000000	133198913306	..	..	..	5869950	5869950000000	946774	6850	6850000000
597	Semarang	Jawa Tengah	2012	972175999	691271583	67737200000	156104000000	552242834821	146808355108	212576949243	6223190	6223190000000	960497	6470	6470000000
598	Sragen	Jawa Tengah	2010	638340357	561675090000	51644800000	7.96273e+10	481805049467	97713389098	62795278059	3069750	3069750000000	858266	8880	8880000000
599	Sragen	Jawa Tengah	2011	733609303	618442630000	71611800000	94518999398	579435277609	118529461371	68140564571	3270050	3270050000000	863977	9370	9370000000
600	Sragen	Jawa Tengah	2012	917172000	778668000000	69378280000	127696000000	635018577787	154356035788	61652015743	3485990	3485990000000	868090	10030	10030000000
601	Sukoharjo	Jawa Tengah	2010	6767570874	516588118000	49452900000	64446167388	..	..	..	4978260	4978260000000	824238	36470	36470000000
602	Sukoharjo	Jawa Tengah	2011	5422545377	564840146000	49163800000	96166806526	507801808834	98069552032	113063721350	5206690	5206690000000	833915	36890	36890000000
603	Sukoharjo	Jawa Tengah	2012	4264782921	680235000000	47616310000	164954000000	617593453270	111191901572	150719791205	5468710	5468710000000	841773	37440	37440000000
604	Tegal	Jawa Tengah	2010	3792003666	640042082000	59002900000	73062775368	492216239444	109759114885	84042958577	3627200	3627200000000	1394839	93260	93260000000
605	Tegal	Jawa Tengah	2011	5066490131	703779493000	61332900000	90133274468	608909131043	135524255942	100581064617	3801780	3801780000000	1403427	98170	98170000000
606	Tegal	Jawa Tengah	2012	8107042167	860568000000	74555350000	118742000000	651330285569	159973985527	178187794095	4001200	4001200000000	1409424	105740	105740000000
607	Temanggung	Jawa Tengah	2010	0	438090923000	46794100000	55211017361	..	..	..	2409390	2409390000000	708546	21360	21360000000
608	Temanggung	Jawa Tengah	2011	1.99712e+10	482937812000	57034300000	63343494510	64130336405	39195588027	45432660665	2521440	2521440000000	717402	19960	19960000000
609	Temanggung	Jawa Tengah	2012	957185893	584158000000	87303720000	78514689212	485962579952	103421229727	80963531563	2648490	2648490000000	724688	18070	18070000000
610	Wonogiri	Jawa Tengah	2010	3241665778	616996009000	72347900000	64968769365	564018760339	86346306367	92112896605	3071960	3071960000000	928904	25560	25560000000
611	Wonogiri	Jawa Tengah	2011	840583147	682033161000	77831700000	77141691388	657464131512	103725488357	76374683849	3140860	3140860000000	934616	26620	26620000000
612	Wonogiri	Jawa Tengah	2012	1082271038	828480000000	75052100000	100037000000	768287743964	124563251321	82464701454	3325090	3325090000000	938704	28410	28410000000
613	Wonosobo	Jawa Tengah	2010	5224612515	442370077000	55332700000	52079016939	296215942076	76767705687	69974760886	1888810	1888810000000	754883	12460	12460000000
614	Wonosobo	Jawa Tengah	2011	6655156196	485766439000	62280600000	67398727303	429395835176	90606660479	134940111497	1974110	1974110000000	760828	12520	12520000000
615	Wonosobo	Jawa Tengah	2012	8201132673	597858000000	55970270000	82335296457	482751376509	108099801377	136347171447	2075560	2075560000000	765113	12960	12960000000
616	Batang	Jawa Tengah	2010	1170787614	414493766000	46457400000	45421689588	295176851598	44125720919	9297278322	2362480	2362480000000	706764	31280	31280000000
617	Batang	Jawa Tengah	2011	1497011830	472130602000	57219000000	60155029031	309406387909	48847357109	10010889392	2486770	2486770000000	715506	32380	32380000000
618	Batang	Jawa Tengah	2012	7014223518	577238000000	54673900000	84720049515	503500649698	126156080540	83192746506	2611530	2611530000000	722596	34090	34090000000
619	Kota Surakarta	Jawa Tengah	2010	3209306533	499448133400	29118400000	1.13946e+11	378051702961	59801682896	51918551089	5103890	5103890000000	499337	1830	1830000000
620	Kota Surakarta	Jawa Tengah	2011	4387918394	473888738000	34895100000	181096816152	460405678921	76995481848	70144466310	5411910	5411910000000	502873	1810	1810000000
621	Kota Surakarta	Jawa Tengah	2012	5253768547	595223000000	28972180000	231672000000	514296813484	98488841988	62926953910	5742860	5742860000000	505401	1790	1790000000
622	Kota Semarang	Jawa Tengah	2010	719040047	640186272000	30292200000	327992258750	610887290852	172328529387	132411549716	21365820	21365820000000	1555984	32390	32390000000
623	Kota Semarang	Jawa Tengah	2011	1.17313e+11	715700805000	48401500000	521538058477	756379614620	152935386159	230301143647	22736140	22736140000000	1588511	33150	33150000000
624	Kota Semarang	Jawa Tengah	2012	1537731986	936866000000	72270900000	779617000000	785965665161	165156096173	313126494329	24196490	24196490000000	1616494	33800	33800000000
625	Kota Pekalongan	Jawa Tengah	2010	529404143	266792669000	20788400000	4.74957e+10	145898470019	47908091543	42346715202	2087110	2087110000000	281434	0	0
626	Kota Pekalongan	Jawa Tengah	2011	726547717	293530030000	24674700000	6.3345e+10	184981032774	62115759713	57966171655	2200830	2200830000000	285000	0	0
627	Kota Pekalongan	Jawa Tengah	2012	915958508	347390000000	27126720000	91205786310	191293772448	72626007113	87266246581	2324150	2324150000000	288001	0	0
628	Kota Magelang	Jawa Tengah	2010	3107912824	260112799000	15046993000	59548102100	165022545404	70957171491	32916674503	1108600	1108600000000	118227	0	0
629	Kota Magelang	Jawa Tengah	2011	726547717	292580295000	24342100000	63557701976	184911436246	85918437967	54693534678	1169340	1169340000000	119003	0	0
630	Kota Magelang	Jawa Tengah	2012	915958508	348498000000	20667810000	91314601697	207638856357	111523421831	54196639978	1245160	1245160000000	119416	0	0
631	Kota Salatiga	Jawa Tengah	2010	511516378	238069009000	21182300000	51549747508	141912922622	71248046474	57588535394	913020	913020000000	170332	530	530000000
632	Kota Salatiga	Jawa Tengah	2011	1776381078	262653050000	23540600000	60611340067	166926562319	85169480826	49097545838	961020	961020000000	173377	530	530000000
633	Kota Salatiga	Jawa Tengah	2012	915958508	325710000000	27639760000	77798870961	177575686712	111100545337	58952783256	1018100	1018100000000	175989	510	510000000
634	Kota Tegal	Jawa Tengah	2010	529504143	244580618000	24689700000	101321867412	154581552487	108478360412	30607998628	1281530	1281530000000	239599	0	0
635	Kota Tegal	Jawa Tengah	2011	726547717	265483086000	23568500000	117244290641	203419019769	123701730357	44785705679	1340230	1340230000000	241326	0	0
636	Kota Tegal	Jawa Tengah	2012	915958508	334819000000	30554770000	156663000000	224536623928	148222103131	35469540890	1408140	1408140000000	242714	0	0
637	Bantul	D.I. Yogyakarta	2010	0	573512337000	60565500000	8.16371e+10	526168545590	116495116446	99215766739	3967930	3967930000000	911503	36520	36520000000
638	Bantul	D.I. Yogyakarta	2011	2.63708e+10	625060827000	45919200000	1.28896e+11	616622757326	144805243586	105542012255	4177200	4177200000000	922104	38780	38780000000
639	Bantul	D.I. Yogyakarta	2012	4171586343	768035000000	63281450000	166598000000	671995792615	179080748517	128693306511	4400310	4400310000000	934674	39570	39570000000
640	Gunungkidul	D.I. Yogyakarta	2010	135047871	521293704000	77574200000	4.2542e+10	426092676015	76044540264	34339275444	3330080	3330080000000	675382	58470	58470000000
641	Gunungkidul	D.I. Yogyakarta	2011	2.0482e+10	572008916000	59156800000	5.44624e+10	540484024892	86197945741	63601153697	3474290	3474290000000	685003	64730	64730000000
642	Gunungkidul	D.I. Yogyakarta	2012	2262208667	687944000000	70584420000	67050781893	603757508964	105010138162	86246881287	3642560	3642560000000	692579	65280	65280000000
643	Sleman	D.I. Yogyakarta	2010	2667969281	563320892000	69847300000	1.63056e+11	575956240442	111254808578	68747555107	6373200	6373200000000	1093110	33300	33300000000
644	Sleman	D.I. Yogyakarta	2011	3089385055	631920733000	42650300000	2.26723e+11	646971533985	119781986183	69285110967	6704100	6704100000000	1116184	38080	38080000000
645	Sleman	D.I. Yogyakarta	2012	345477415	795709000000	52237390000	301070000000	721680248214	163867798017	92347308124	7069230	7069230000000	1128943	38640	38640000000
646	Kulonprogo	D.I. Yogyakarta	2010	255346585313	411293618000	41614100000	4.82806e+10	320059095745	79563022329	39553221290	1781230	1781230000000	388869	12660	12660000000
647	Kulonprogo	D.I. Yogyakarta	2011	202854425529	444043865000	48336500000	5.37523e+10	402045213642	90301348352	76375746775	1869340	1869340000000	394200	15390	15390000000
648	Kulonprogo	D.I. Yogyakarta	2012	287029000000	531104000000	45379520000	74028663155	448020296487	109131491012	112470911022	1963030	1963030000000	398672	17380	17380000000
649	Kota Yogyakarta	D.I. Yogyakarta	2010	2124930562	395444062000	13599100000	1.79424e+11	355290481964	103677312759	42959574376	5505940	5505940000000	388627	270	270000000
650	Kota Yogyakarta	D.I. Yogyakarta	2011	3.58456e+10	436129821000	1761900000	2.28871e+11	409984299845	112289141950	61476394386	5816570	5816570000000	392506	290	290000000
651	Kota Yogyakarta	D.I. Yogyakarta	2012	2449624805	536467000000	6485350000	338284000000	442022198872	136348946035	74924003025	6151680	6151680000000	397594	300	300000000
652	Bangkalan	Jawa Timur	2010	0	497593900000	70109300000	4.09752e+10	338324481006	98770120808	75881693195	3447580	3447580000000	906761	52490	52490000000
653	Bangkalan	Jawa Timur	2011	5.9263e+10	565621082000	88386100000	6.50394e+10	..	..	..	3645060	3645060000000	918813	56330	56330000000
654	Bangkalan	Jawa Timur	2012	33625985082	700513000000	71355490000	80268572727	530022264796	145904910902	125031058002	3882420	3882420000000	928024	61120	61120000000
655	Banyuwangi	Jawa Timur	2010	14290089711	761897082000	81595300000	9.06569e+10	278587001180	69834644790	127544360774	11015200	11015200000000	1556078	485190	485190000000
656	Banyuwangi	Jawa Timur	2011	18863553181	815156279000	81911900000	1.13365e+11	484777082797	87542163041	171082696496	11804190	11804190000000	1567084	519890	519890000000
657	Banyuwangi	Jawa Timur	2012	29431300080	1030220000000	67656190000	139515000000	765456991837	143414045136	265320452141	12655590	12655590000000	1574528	553900	553900000000
658	Blitar	Jawa Timur	2010	15783631726	639739427000	63901500000	63888553129	565469100358	84078627334	167102251589	5720370	5720370000000	1116639	143140	143140000000
659	Blitar	Jawa Timur	2011	18811968812	697649769000	89971900000	76190965173	618701228865	85361694548	146178735734	6082190	6082190000000	1124775	159790	159790000000
660	Blitar	Jawa Timur	2012	29008885450	845118000000	51064455000	95782155449	749355438587	105033379807	174559210155	6468470	6468470000000	1130423	165080	165080000000
661	Bojonegoro	Jawa Timur	2010	169441103806	583763532000	57373200000	7.98915e+10	487961330593	162597649796	144260397109	8128230	8128230000000	1209973	2317250	2317250000000
662	Bojonegoro	Jawa Timur	2011	222766366511	665218290000	67916900000	1.64586e+11	583418135275	127290218359	133663611858	6307490	6307490000000	1217775	2678530	2678530000000
663	Bojonegoro	Jawa Timur	2012	462105000000	785585000000	68347170000	159248000000	705239434388	170607946790	252398193322	6773960	6773960000000	1223079	2721580	2721580000000
664	Bondowoso	Jawa Timur	2010	6564430756	479819794000	58151300000	4.96639e+10	345510359204	89239049310	94919683519	3146980	3146980000000	736772	24050	24050000000
665	Bondowoso	Jawa Timur	2011	30727049856	539918142000	66936000000	6.68164e+10	446568340631	117389040649	97216721307	3341960	3341960000000	743369	24880	24880000000
666	Bondowoso	Jawa Timur	2012	18600385998	666857000000	65417780000	77846177657	498720561788	126342652745	116868941025	3557680	3557680000000	748127	25680	25680000000
667	Gresik	Jawa Timur	2010	8.31966e+10	513481870000	27171200000	1.67645e+11	414397231076	89140129908	65072839147	16837440	16837440000000	1177042	727830	727830000000
668	Gresik	Jawa Timur	2011	25022084903	561081899000	46338700000	2.73976e+11	..	..	..	17513570	17513570000000	1196516	815690	815690000000
669	Gresik	Jawa Timur	2012	8.83764e+10	711868000000	82505060000	428126000000	556233750347	203767507380	125115131203	18762370	18762370000000	1211686	917300	917300000000
670	Jember	Jawa Timur	2010	7104049614	955007373000	87752900000	1.50936e+11	700481956577	178227876255	166413421085	11550550	11550550000000	2332726	396530	396530000000
671	Jember	Jawa Timur	2011	9816512372	1058648472000	99597200000	1.82494e+11	877668627839	204163604532	195719946353	12359520	12359520000000	2353025	413550	413550000000
672	Jember	Jawa Timur	2012	19966391981	1279300000000	95364740000	255805000000	1044402269515	263516580961	242831832116	13250980	13250980000000	2367482	430970	430970000000
673	Jombang	Jawa Timur	2010	6686937839	606942500000	50279900000	1.09154e+11	466704250194	154548833743	65645239887	6327280	6327280000000	1202407	102370	102370000000
674	Jombang	Jawa Timur	2011	9027901353	664465787000	43069400000	1.24799e+11	555533057404	163296285692	97317613897	6759500	6759500000000	1212881	105690	105690000000
675	Jombang	Jawa Timur	2012	18708628249	809296000000	94467880000	164389000000	659001953691	203466336509	126107572677	7230300	7230300000000	1220404	109250	109250000000
676	Kediri	Jawa Timur	2010	6827254766	693062072000	61016200000	7.20063e+10	522587509292	109514011962	108913797884	7635060	7635060000000	1499768	181400	181400000000
677	Kediri	Jawa Timur	2011	9017905563	750225450000	47492900000	9.68206e+10	714504734945	154304069833	108729040214	8108220	8108220000000	1512610	193120	193120000000
678	Kediri	Jawa Timur	2012	19239253092	925533000000	102057000000	129299000000	788008224104	129018244833	194866419379	8673840	8673840000000	1521895	201540	201540000000
679	Lamongan	Jawa Timur	2010	6854940778	606700000000	59965300000	9.52448e+10	483739946098	115835385209	56984742356	6191070	6191070000000	1179059	8980	8980000000
680	Lamongan	Jawa Timur	2011	9123460523	679813150000	88252200000	9.95456e+10	628665883209	139348114981	114839302161	6625820	6625820000000	1182808	9940	9940000000
681	Lamongan	Jawa Timur	2012	18937916280	832016000000	70832240000	129285000000	809837634387	175548705401	174965133104	7098170	7098170000000	1184581	10640	10640000000
682	Lumajang	Jawa Timur	2010	6871965488	557172733000	61751200000	7.75403e+10	..	..	..	6369900	6369900000000	1006458	119800	119800000000
683	Lumajang	Jawa Timur	2011	3.17387e+10	605781974000	48912900000	8.43369e+10	544505358682	125603547006	117091261185	6768520	6768520000000	1013403	123660	123660000000
684	Lumajang	Jawa Timur	2012	19718489683	736273000000	48874360000	101174000000	524953113969	118631212531	105650038989	7203530	7203530000000	1017900	127450	127450000000
685	Madiun	Jawa Timur	2010	7860252297	476031395000	44983000000	4.50343e+10	364942946464	75070307965	84514787842	3071610	3071610000000	662278	15420	15420000000
686	Madiun	Jawa Timur	2011	10340706579	523027021000	53121900000	5.79982e+10	437163870765	97216177011	70715261687	3268560	3268560000000	666305	15630	15630000000
687	Madiun	Jawa Timur	2012	20200916969	645865000000	49168360000	68545790751	507147400589	104028044823	122537319803	3478780	3478780000000	669088	15790	15790000000
688	Magetan	Jawa Timur	2010	6004618504	503707903000	46131400000	5.19649e+10	409409019130	95554973334	45690743502	3271280	3271280000000	620442	17060	17060000000
689	Magetan	Jawa Timur	2011	8701812400	546307211000	56660800000	61760661908	495013792356	110922336514	107764109115	3472770	3472770000000	622902	17490	17490000000
690	Magetan	Jawa Timur	2012	17244414865	677454000000	54252590000	78423247877	569831774390	129334196249	78305051350	3694610	3694610000000	624373	17810	17810000000
691	Malang	Jawa Timur	2010	35437157831	967107349000	88658700000	1.30466e+11	515275283164	56731006378	29103908497	14578970	14578970000000	2446218	400200	400200000000
692	Malang	Jawa Timur	2011	41481985099	1048943562000	108468200000	1.72333e+11	572582669000	64791351671	32049015982	15624100	15624100000000	2471990	417730	417730000000
693	Malang	Jawa Timur	2012	55798450330	1281610000000	118237000000	197254000000	743777787286	195793236734	354876287358	16786420	16786420000000	2490878	431470	431470000000
694	Mojokerto	Jawa Timur	2010	6546308863	529761802000	38706000000	6.97194e+10	413606782301	89990964626	72375060668	1228440	1228440000000	1025443	113450	113450000000
695	Mojokerto	Jawa Timur	2011	25050786028	598664725000	57903900000	1.08709e+11	519092481331	89349978145	105440930266	1308080	1308080000000	1039299	121070	121070000000
696	Mojokerto	Jawa Timur	2012	19336472375	733782000000	50645610000	164774000000	546330752448	92301072413	230097968593	1400640	1400640000000	1049886	128930	128930000000
697	Nganjuk	Jawa Timur	2010	6932479392	598046354000	58462400000	7.95074e+10	499228268547	136770987660	63465697795	5291790	5291790000000	1017030	66200	66200000000
698	Nganjuk	Jawa Timur	2011	3.98307e+10	669591985000	46303650000	94283242449	626838492251	145511436728	78842719257	5631760	5631760000000	1024105	71880	71880000000
699	Nganjuk	Jawa Timur	2012	18902691635	827299000000	58366860000	125173000000	706000308543	186358508844	125385999841	6008050	6008050000000	1028914	78210	78210000000
700	Ngawi	Jawa Timur	2010	6771423535	572965157000	57853200000	2.74899e+10	436956124147	83820402454	62040790719	3121820	3121820000000	817765	17530	17530000000
701	Ngawi	Jawa Timur	2011	3.67613e+10	654412778000	69759800000	6.15391e+10	574150021630	116139063769	112905493687	3313430	3313430000000	820880	18150	18150000000
702	Ngawi	Jawa Timur	2012	4.43951e+10	796834000000	63804470000	61631823113	599953001375	104172448994	102016235687	3537200	3537200000000	822605	18620	18620000000
703	Pacitan	Jawa Timur	2010	0	435690795000	57983600000	2.94882e+10	363699874604	59281201405	39832901042	1548220	1548220000000	540881	65880	65880000000
704	Pacitan	Jawa Timur	2011	8834874408	480580537000	54055900000	48359915661	437466538335	77419530448	80436749518	1651470	1651470000000	543904	69290	69290000000
705	Pacitan	Jawa Timur	2012	18523770196	589830000000	51724730000	57298239683	475270429431	101422363329	73669700737	1762560	1762560000000	545905	73620	73620000000
706	Pamekasan	Jawa Timur	2010	27273655975	475711035000	53507900000	4.93131e+10	313329539352	83485617057	84089391072	2172400	2172400000000	795918	26060	26060000000
707	Pamekasan	Jawa Timur	2011	36701028061	513246316000	63850100000	7.0705e+10	417078085033	93034260990	116298147024	2307310	2307310000000	808114	27740	27740000000
708	Pamekasan	Jawa Timur	2012	50376338580	625873000000	61093880000	84377021981	520655670457	121334936202	141677341171	2453150	2453150000000	817690	28160	28160000000
709	Pasuruan	Jawa Timur	2010	0	636119395000	61458700000	1.00309e+11	510244181953	126354549609	86655629149	6790940	6790940000000	1512468	71270	71270000000
710	Pasuruan	Jawa Timur	2011	0	714197150000	75424200000	1.55277e+11	..	..	..	7267980	7267980000000	1530287	73350	73350000000
711	Pasuruan	Jawa Timur	2012	0	876732000000	66236310000	194859000000	729619433353	160725756238	149521866335	7793270	7793270000000	1543723	75670	75670000000
712	Ponorogo	Jawa Timur	2010	6330765320	563867637000	59699600000	4.86646e+10	477104008214	111663983590	56761468511	3331060	3331060000000	855281	74230	74230000000
713	Ponorogo	Jawa Timur	2011	8781887960	634409502000	74774900000	6.59367e+10	574580624064	109591670879	89553566102	3537870	3537870000000	859302	77530	77530000000
714	Ponorogo	Jawa Timur	2012	18676201963	779078000000	62386740000	108766000000	638377907219	155722951608	135776780481	3768420	3768420000000	861806	79400	79400000000
715	Probolinggo	Jawa Timur	2010	6620651586	568850488000	48620800000	4.60247e+10	..	..	..	6752160	6752160000000	1096244	85580	85580000000
716	Probolinggo	Jawa Timur	2011	8812258902	638828595000	75520400000	7.56549e+10	464212899543	114357615768	152591445266	7172490	7172490000000	1107923	87320	87320000000
717	Probolinggo	Jawa Timur	2012	18547671841	761570000000	76672760000	90009457309	576156191336	132112989107	146712093354	7642070	7642070000000	1116390	90110	90110000000
718	Sampang	Jawa Timur	2010	0	592023897869	0	3.63963e+10	..	..	..	2907200	2907200000000	877772	263320	263320000000
719	Sampang	Jawa Timur	2011	16176922587	499433081000	68533700000	4.6974e+10	289098345890	42235869795	12392016222	3082740	3082740000000	892301	283630	283630000000
720	Sampang	Jawa Timur	2012	28463256214	603996000000	72170450000	61065357245	418200148330	94443604121	126052417847	3271500	3271500000000	903613	298880	298880000000
721	Sidoarjo	Jawa Timur	2010	17393672255	666336274000	56341900000	3.56162e+11	608610154115	238757315047	130305992601	26161610	26161610000000	1941497	77220	77220000000
722	Sidoarjo	Jawa Timur	2011	22346427438	758701153000	59774500000	4.84314e+11	738301239842	251983529799	159338028801	27911840	27911840000000	1983271	58450	58450000000
723	Sidoarjo	Jawa Timur	2012	35107548385	974571000000	63877470000	669618000000	292742609669	607900529913	586293671044	29905910	29905910000000	2016974	56870	56870000000
724	Situbondo	Jawa Timur	2010	12832157528	447609618000	39967200000	4.65799e+10	302131966948	73864442714	42373120310	3522060	3522060000000	647619	72060	72060000000
725	Situbondo	Jawa Timur	2011	2.9639e+10	515752127000	60942300000	6.16506e+10	381095969709	102770234705	51087623426	3744410	3744410000000	653609	73500	73500000000
726	Situbondo	Jawa Timur	2012	3.73967e+10	616094000000	66718400000	67050480515	414170751448	112557577589	46929160473	3989290	3989290000000	657874	76050	76050000000
727	Sumenep	Jawa Timur	2010	6948369900	580851656000	47900500000	4.67028e+10	..	..	..	5255880	5255880000000	1042312	519290	519290000000
728	Sumenep	Jawa Timur	2011	9.35598e+10	664406763000	67746000000	5.79404e+10	487568536411	101915841994	107082837578	5185680	5185680000000	1050678	546030	546030000000
729	Sumenep	Jawa Timur	2012	18593134724	807976000000	67924850000	85886851769	555357688699	138805803063	117215830008	5518270	5518270000000	1056415	574540	574540000000
730	Trenggalek	Jawa Timur	2010	6610393689	472359819000	60708000000	53553783140	423766568009	91597165383	50880700545	3066330	3066330000000	674411	51860	51860000000
731	Trenggalek	Jawa Timur	2011	8762036817	535245063000	61768100000	6.3084e+10	507729000994	104864268115	72195927567	3264440	3264440000000	678792	54100	54100000000
732	Trenggalek	Jawa Timur	2012	19127888577	654343000000	53829880000	70197613639	568122827032	124006517209	59377975005	3480530	3480530000000	681706	55600	55600000000
733	Tuban	Jawa Timur	2010	23032647577	541454144000	37105600000	1.06369e+11	..	..	..	8468920	8468920000000	1118464	1562690	1562690000000
734	Tuban	Jawa Timur	2011	28071737801	605942744000	66425800000	1.37297e+11	559198172605	124047993055	116278843578	8319400	8319400000000	1127884	1740920	1740920000000
735	Tuban	Jawa Timur	2012	25099858041	757907000000	49806830000	192499000000	592256435079	147931225017	254306585028	9032900	9032900000000	1134584	1789100	1789100000000
736	Tulungagung	Jawa Timur	2010	18226047268	648991116000	52432900000	9.43804e+10	503954402776	124346698580	149036861605	7829890	7829890000000	990158	146020	146020000000
737	Tulungagung	Jawa Timur	2011	4.21589e+10	723703537000	80751100000	1.24518e+11	648114083164	162006928045	120879697747	8357110	8357110000000	998707	152940	152940000000
738	Tulungagung	Jawa Timur	2012	5.034e+10	878221000000	68674420000	162162000000	761081463060	204156652681	164209835292	8941210	8941210000000	1004711	158480	158480000000
739	Kota Kediri	Jawa Timur	2010	6536131410	421789650000	903700000	9.27873e+10	225662027638	143878242735	108913797884	21967340	21967340000000	268507	0	0
740	Kota Kediri	Jawa Timur	2011	56690191467	399061891000	4525800000	1.19467e+11	..	..	108729040214	23710200	23710200000000	271511	110	110000000
741	Kota Kediri	Jawa Timur	2012	18467773817	490372000000	424100000	122523000000	280963723180	202072808014	194866419379	25490230	25490230000000	273695	40	40000000
742	Kota Madiun	Jawa Timur	2010	20082815026	271396486000	17502800000	4.1757e+10	216518415553	50915473827	99913916203	2114840	2114840000000	170964	340	340000000
743	Kota Madiun	Jawa Timur	2011	8692289539	297695488000	24070500000	6.13051e+10	232044350978	59608713737	66213539062	2266730	2266730000000	172073	370	370000000
744	Kota Madiun	Jawa Timur	2012	3.47747e+10	413004000000	20273450000	72030950610	265531316156	64947711786	88388634444	2443200	2443200000000	172886	370	370000000
745	Kota Malang	Jawa Timur	2010	26285366561	494910987000	7476800000	1.1349e+11	371439976002	49134761404	119490832498	14044630	14044630000000	820243	6170	6170000000
746	Kota Malang	Jawa Timur	2011	38915616530	533491887000	15578900000	1.85819e+11	472814159292	70675043741	63313801714	15038460	15038460000000	828491	6040	6040000000
747	Kota Malang	Jawa Timur	2012	43345179316	665928000000	21897310000	229810000000	551513212561	76095458939	172254019460	16176980	16176980000000	834527	5900	5900000000
748	Kota Surabaya	Jawa Timur	2010	6536131410	652532472000	40577400000	9.08648e+11	..	..	..	87828840	87828840000000	2765487	6350	6350000000
749	Kota Surabaya	Jawa Timur	2011	8692232539	679262759000	21875687500	1.88651e+12	1304400440524	464565775931	412048432738	94471050	94471050000000	2788932	6510	6510000000
750	Kota Surabaya	Jawa Timur	2012	18467773817	1061630000000	4938870000	2279610000000	1316979020413	638984811240	605686756403	101700000	101700000000000	2805718	6740	6740000000
751	Kota Mojokerto	Jawa Timur	2010	6536131410	244969563000	15042400000	3.15963e+10	89271612089	104525076869	31252173661	1228440	1228440000000	120196	0	0
752	Kota Mojokerto	Jawa Timur	2011	8701562714	265452147000	20391200000	4.21651e+10	107904894496	67362580745	40502679914	1308080	1308080000000	121517	0	0
753	Kota Mojokerto	Jawa Timur	2012	18472132327	309103000000	15463900000	53439861756	117777287109	135531226673	48316037329	1400640	1400640000000	122594	0	0
754	Kota Pasuruan	Jawa Timur	2010	6536131410	231964161000	15799500000	3.4101e+10	150419401219	44937437024	29432049706	6790940	6790940000000	186262	1450	1450000000
755	Kota Pasuruan	Jawa Timur	2011	8692232539	263950449000	15244300000	4.52139e+10	149649365244	51840357607	53699908397	7267980	7267980000000	188414	1440	1440000000
756	Kota Pasuruan	Jawa Timur	2012	18467773817	319425000000	19058200000	42366216434	162482309104	66593684666	44076584709	7793270	7793270000000	190191	1420	1420000000
757	Kota Probolinggo	Jawa Timur	2010	6536131410	268392765000	21104800000	45715475874	156975981418	59266832955	46433140154	2021830	2021830000000	217062	20	20000000
758	Kota Probolinggo	Jawa Timur	2011	2.5031e+10	311327135000	22574500000	5.7455e+10	179187351304	79470014521	49954132382	2154850	2154850000000	220102	20	20000000
759	Kota Probolinggo	Jawa Timur	2012	14949248183	367601000000	32816170000	69261488711	203320014879	87842748888	37808617086	2303400	2303400000000	222292	20	20000000
760	Kota Blitar	Jawa Timur	2010	7803766338	223964245000	14303500000	4.7691e+10	135259944206	87819602154	44948872338	5720370	5720370000000	131968	180	180000000
761	Kota Blitar	Jawa Timur	2011	8692232539	250086735000	23441800000	5.25641e+10	175347059496	89291241775	65398320278	6082190	6082190000000	133492	140	140000000
762	Kota Blitar	Jawa Timur	2012	18467773817	315773000000	17527970000	63640945339	188106885707	78735109267	57046645773	6468470	6468470000000	134723	130	130000000
763	Kota Batu	Jawa Timur	2010	2.15212e+10	247723360200	18275000000	17735602954	117530659466	16417001292	79572934173	1432190	1432190000000	190184	3220	3220000000
764	Kota Batu	Jawa Timur	2011	8716889518	273492290000	17583600000	3.02419e+10	129450052389	17124502498	106200294967	1547390	1547390000000	192813	3420	3420000000
765	Kota Batu	Jawa Timur	2012	25510875557	324769000000	16585720000	38794059670	134658570045	15680218066	61675239259	1674980	1674980000000	194700	3590	3590000000
766	Lebak	Banten	2010	2.73065e+10	655633732600	91147200000	64200116205	446138438276	95800645687	131268807258	4156140	4156140000000	1204095	51390	51390000000
767	Lebak	Banten	2011	2.93923e+10	737431880720	71128300000	93065058829	596552774070	123332707826	204235546276	4387620	4387620000000	1222905	54530	54530000000
768	Lebak	Banten	2012	1.99323e+10	526015000000	36355680000	65556626655	281904441701	72920415937	90924800857	4608620	4608620000000	1235806	58730	58730000000
769	Pandeglang	Banten	2010	1740131644	695077858800	89350200000	31855280016	495823879998	65336245395	57222484875	4321140	4321140000000	1149610	6840	6840000000
770	Pandeglang	Banten	2011	4981045914	723981841000	91782700000	56189197538	696049773630	114121663051	96647808365	4552630	4552630000000	1163905	5680	5680000000
771	Pandeglang	Banten	2012	7055557652	880790000000	104863000000	54048393635	754510531568	105146527714	67473129168	4810920	4810920000000	1172906	6210	6210000000
772	Serang	Banten	2010	243258942	554223373000	106916356000	134718556929	441484742424	148140417163	90899140078	7164730	7164730000000	1402818	6290	6290000000
773	Serang	Banten	2011	906082964	629377817000	64550000000	216956155419	561101524995	177733844917	122855358740	7559480	7559480000000	1423694	6660	6660000000
774	Serang	Banten	2012	1312935106	785474000000	64713250000	253775000000	630131224495	199188496558	161484989681	7953890	7953890000000	1437695	7060	7060000000
775	Tangerang	Banten	2010	1.61766e+11	628872716000	156225430000	247412605874	..	..	..	18483030	18483030000000	2834376	17970	17970000000
776	Tangerang	Banten	2011	906082964	720492542000	51524350000	665231223713	818695498207	266293336186	282877718672	19664500	19664500000000	2953077	18950	18950000000
777	Tangerang	Banten	2012	1312935106	1016900000000	84826250000	839868000000	562447258193	252725346934	407746127979	20804090	20804090000000	3055681	19730	19730000000
778	Kota Tangerang	Banten	2010	518187073	488979280000	7552600000	230634138004	566628124018	83675139840	103714397105	29402850	29402850000000	1798601	0	0
779	Kota Tangerang	Banten	2011	906082964	554055976000	11618100000	499080750732	712018855582	126841981115	146541772385	31417620	31417620000000	1856595	0	0
780	Kota Tangerang	Banten	2012	1312935106	747696000000	6850760000	631519000000	749995017117	228174895303	208697237911	33433900	33433900000000	1904598	0	0
781	Kota Cilegon	Banten	2010	393745473	279127685000	0	150600840049	184303323983	80130310250	109496251122	17107190	17107190000000	374559	11340	11340000000
782	Kota Cilegon	Banten	2011	906082964	315485240000	3954400000	253747779831	213093484591	114429938706	110386487298	18078440	18078440000000	383903	12100	12100000000
783	Kota Cilegon	Banten	2012	1312935106	405584000000	328820000	334018000000	265579457233	114135350932	146498607977	19470420	19470420000000	391203	12940	12940000000
784	Kota Serang	Banten	2010	657008126	315997942000	45728800000	25098799362	214645016707	31711096505	69123526885	2884090	2884090000000	577785	540	540000000
785	Kota Serang	Banten	2011	1132416101	365683500000	47239000000	41890334759	338515042279	62006063708	97711453795	3113010	3113010000000	593601	550	550000000
786	Kota Serang	Banten	2012	2.67104e+10	442555000000	49457830000	58667905964	331308747344	51048845181	87396688328	3336740	3336740000000	606302	570	570000000
787	Kota Tangerang Selatan	Banten	2010	290170795	228858482200	11940600000	131503971623	..	..	..	5366630	5366630000000	1290322	1420	1420000000
788	Kota Tangerang Selatan	Banten	2011	0	412540972000	57968000000	420663048857	..	..	..	5823830	5823830000000	1346102	1530	1530000000
789	Kota Tangerang Selatan	Banten	2012	0	473310000000	46693010000	576305000000	458482151317	314348018990	200993834588	6303440	6303440000000	1394405	1610	1610000000
790	Badung	Bali	2010	428358794	131919568000	3616100000	9.79195e+11	332111673233	86405811366	106277573358	5886370	5886370000000	543332	5940	5940000000
791	Badung	Bali	2011	7.05431e+10	157052376000	218175000	1406298099449	..	..	126905887521	6280210	6280210000000	560904	6220	6220000000
792	Badung	Bali	2012	714834146	353068000000	1838320000	1872350000000	511669471636	209395001292	216712092849	6738910	6738910000000	575011	6870	6870000000
793	Bangli	Bali	2010	448538454	292695476000	29437300000	1.6253e+10	152810989228	40845963230	78863537344	1092120	1092120000000	215353	1600	1600000000
794	Bangli	Bali	2011	567883016	321381411000	29345000000	2.29632e+10	..	..	..	1155900	1155900000000	217374	1660	1660000000
795	Bangli	Bali	2012	741925175	396943000000	38259250000	40751049552	207489634743	73717751283	94771172457	1225100	1225100000000	218691	2040	2040000000
796	Buleleng	Bali	2010	133334511	512748214000	65768200000	8.6962e+10	..	..	..	3457480	3457480000000	624125	22430	22430000000
797	Buleleng	Bali	2011	3630626997	568131660000	54719000000	1.09167e+11	527151844182	124587886330	72206457034	3668880	3668880000000	630321	24310	24310000000
798	Buleleng	Bali	2012	2.49448e+10	687698000000	62589200000	129004000000	563452666138	126227425203	49421833661	3907940	3907940000000	634308	25840	25840000000
799	Gianyar	Bali	2010	133334511	387493486000	43762400000	1.53559e+11	314504975214	85339682305	92187557631	3380510	3380510000000	469777	12940	12940000000
800	Gianyar	Bali	2011	261048242	434899892000	41069700000	2.09598e+11	370263519079	109439149333	60484787535	3609060	3609060000000	476459	14830	14830000000
801	Gianyar	Bali	2012	1122406092	532883000000	35930200000	261222000000	428131403767	105635699508	91357854976	3854010	3854010000000	481179	16260	16260000000
802	Jembrana	Bali	2010	133334511	308567032000	34720800000	3.43808e+10	114363596281	30577230523	45422931829	1739280	1739280000000	261638	6830	6830000000
803	Jembrana	Bali	2011	261048242	339501986000	35488400000	4.13306e+10	135437530047	59512899610	49332481556	1836900	1836900000000	264368	7680	7680000000
804	Jembrana	Bali	2012	1.57968e+10	396762000000	40170350000	46470110901	188806817281	62261693151	99376039113	1945290	1945290000000	266240	8290	8290000000
805	Karangasem	Bali	2010	133334511	374537064000	56334800000	6.26964e+10	312142820480	59660734682	73475772733	1836130	1836130000000	396487	32940	32940000000
806	Karangasem	Bali	2011	261048242	409812715000	41729400000	1.29556e+11	387869710938	85435935014	77417420858	1931440	1931440000000	399999	37930	37930000000
807	Karangasem	Bali	2012	729964741	503029000000	46764660000	144020000000	422194749548	91412763541	65743104824	2042140	2042140000000	402200	46880	46880000000
808	Klungkung	Bali	2010	428358794	285662095000	29499200000	3.13313e+10	..	..	..	1307890	1307890000000	170543	48890	48890000000
809	Klungkung	Bali	2011	546954666	319611407000	22410150000	4.07358e+10	3298403265200	1777817967800	3145709243300	1383890	1383890000000	172124	48400	48400000000
810	Klungkung	Bali	2012	714834146	387340000000	24821363000	48561524509	235885428782	75463223992	78370851619	1467350	1467350000000	172860	48160	48160000000
811	Tabanan	Bali	2010	428358794	429919452000	47642700000	1.16861e+11	322070770613	137825576526	53520958181	2475720	2475720000000	420913	7960	7960000000
812	Tabanan	Bali	2011	546954666	463073532000	41516700000	1.41046e+11	400561597811	147866834299	58453151261	2619690	2619690000000	425089	8760	8760000000
813	Tabanan	Bali	2012	714834146	574346000000	47366540000	183295000000	441540601381	161699988912	116662724578	2774390	2774390000000	427821	9810	9810000000
814	Kota Denpasar	Bali	2010	428358794	336125552000	14435600000	2.60483e+11	322138703350	113587660391	64580008309	5710410	5710410000000	788589	240	240000000
815	Kota Denpasar	Bali	2011	6.06275e+10	381372204000	3556800000	4.24959e+11	376236887163	139844715572	87374612049	6097170	6097170000000	810925	240	240000000
816	Kota Denpasar	Bali	2012	7.73886e+10	512666000000	8489350000	511327000000	395018331029	155924777442	143373956797	6535170	6535170000000	828926	250	250000000
817	Kapuas Hulu	Kalbar	2010	13802636082	546078567000	54970000000	2.06162e+10	196037806698	51817895275	203513730037	1182110	1182110000000	222160	15690	15690000000
818	Kapuas Hulu	Kalbar	2011	5783956448	600726085881	99752200000	2.47258e+10	..	..	..	1236010	1236010000000	227691	16430	16430000000
819	Kapuas Hulu	Kalbar	2012	6763731136	686859000000	77479360000	31525600001	278911547368	70222593859	197837638005	1305360	1305360000000	231940	17400	17400000000
820	Ketapang	Kalbar	2010	22746007144	608067401000	51413200000	3.07582e+10	249936392301	89743272328	156199182799	2792790	2792790000000	427460	427840	427840000000
821	Ketapang	Kalbar	2011	57914834205	670698985000	75126100000	4.34422e+10	320413122225	93734537636	174909986756	3015700	3015700000000	438742	535660	535660000000
822	Ketapang	Kalbar	2012	55428811298	776578000000	83972790000	64845105143	350239368358	112965441347	169530258324	3166640	3166640000000	447235	521160	521160000000
823	Pontianak	Kalbar	2010	873474165	313155439000	38748800000	1.46594e+10	166172733700	61394475350	75983122696	1220830	1220830000000	234021	3770	3770000000
824	Pontianak	Kalbar	2011	4165253412	350018667000	60870200000	2.22262e+10	..	..	..	1280110	1280110000000	238391	4010	4010000000
825	Pontianak	Kalbar	2012	4488474332	410336000000	42225110000	26021680995	250797736120	63766579880	89709045551	1325460	1325460000000	242095	4330	4330000000
826	Sambas	Kalbar	2010	2.09451e+10	463406160000	59425400000	26151003413	320504382372	64800964779	141107478047	2931780	2931780000000	496120	6090	6090000000
827	Sambas	Kalbar	2011	4098678474	519682659000	95528300000	3.17517e+10	363788092374	77932848336	143296962287	3101960	3101960000000	502496	7070	7070000000
828	Sambas	Kalbar	2012	4072485281	622612000000	89094070000	44198189551	395586800110	92455304561	136174213251	3284450	3284450000000	509098	8040	8040000000
829	Sanggau	Kalbar	2010	3199723108	444197737000	61089000000	2.05249e+10	248401019234	71393632118	64108038775	2665720	2665720000000	408468	31660	31660000000
830	Sanggau	Kalbar	2011	7521008324	502204125000	79114500000	35380480925	302503795861	76415602411	63866993318	2788530	2788530000000	416990	34060	34060000000
831	Sanggau	Kalbar	2012	15608445406	589206000000	88950480000	43604349487	368940391712	81138999864	127247669953	2953730	2953730000000	424068	37210	37210000000
832	Sintang	Kalbar	2010	13513331722	490697841000	52600700000	3.02699e+10	216498340106	80500895285	107713419809	2086070	2086070000000	364759	66670	66670000000
833	Sintang	Kalbar	2011	11752416030	553150995000	77610200000	5.36711e+10	..	..	..	2199680	2199680000000	372330	70070	70070000000
834	Sintang	Kalbar	2012	12479915268	646998000000	77023840000	49903179085	333748873347	95857799374	115301527505	2327770	2327770000000	378567	74270	74270000000
835	Bengkayang	Kalbar	2010	973657397	299274116600	38437200000	11725450409	153653335928	44613902596	26233871553	1166190	1166190000000	215277	16930	16930000000
836	Bengkayang	Kalbar	2011	4028879717	340561423000	59116700000	1.54598e+10	175975477596	53601977357	66978086563	1232060	1232060000000	220609	17680	17680000000
837	Bengkayang	Kalbar	2012	4178027488	399693000000	60067270000	17887747406	200055841313	52507205140	40518283935	1302740	1302740000000	224816	18740	18740000000
838	Landak	Kalbar	2010	1308531799	358090492000	47254200000	1.53802e+10	231245372163	41533164850	147425829936	1604100	1604100000000	329649	24590	24590000000
839	Landak	Kalbar	2011	6191060472	403287163000	61850000000	2.06421e+10	..	..	..	1714770	1714770000000	336285	29800	29800000000
840	Landak	Kalbar	2012	7912121045	477731000000	69150130000	29670343107	315538264263	54518476678	126145975228	1818230	1818230000000	341878	43170	43170000000
841	Melawi	Kalbar	2010	2827564813	288933942000	35486167000	1.40745e+10	113826465314	40962009279	82238246425	536450	536450000000	178645	22160	22160000000
842	Melawi	Kalbar	2011	9099078290	331816366000	49907600000	9.76172e+09	..	..	..	571520	571520000000	182697	23340	23340000000
843	Melawi	Kalbar	2012	8986666603	387407000000	50448590000	12278402465	185152392523	46436785615	78335952482	609100	609100000000	185891	24650	24650000000
844	Sekadau	Kalbar	2010	21473360839	253937101000	37678400000	1.19972e+10	122695416034	30988533485	139118705838	670120	670120000000	181634	13770	13770000000
845	Sekadau	Kalbar	2011	4141390851	288419981000	44237800000	1.97678e+10	159255711224	32423615823	81411354120	708550	708550000000	184635	14740	14740000000
846	Sekadau	Kalbar	2012	4045774806	339547000000	75269950000	18364909302	158249791141	38302250158	68743157134	750690	750690000000	187310	15400	15400000000
847	Kayong Utara	Kalbar	2010	780469747	218278970000	29127825000	5.94946e+09	44929381241	13908796942	100138304370	435430	435430000000	95594	9250	9250000000
848	Kayong Utara	Kalbar	2011	19445573653	254559596000	51210000000	8467802999	101341835189	26544147551	63937972004	461260	461260000000	97860	9700	9700000000
849	Kayong Utara	Kalbar	2012	1.56671e+10	303212000000	47840070000	55407646764	119751558839	26743162244	92239208394	488990	488990000000	99701	11000	11000000000
850	Kubu Raya	Kalbar	2010	3541218386	414760167000	48237700000	1.36791e+10	..	..	..	4936650	4936650000000	500970	20580	20580000000
851	Kubu Raya	Kalbar	2011	2.38224e+10	460516762000	66575900000	5.55776e+10	337472762178	43888218333	138380491814	5258030	5258030000000	511694	22260	22260000000
852	Kubu Raya	Kalbar	2012	7101169263	535464000000	80856050000	44201933900	341696571754	49572079744	185252776345	5609790	5609790000000	520522	24360	24360000000
853	Kota Pontianak	Kalbar	2010	1204060155	408180404000	25379900000	8.73683e+10	313644979036	52813797565	158503224636	1220830	1220830000000	554764	0	0
854	Kota Pontianak	Kalbar	2011	3472155209	453729364000	34168900000	1.51139e+11	362868820499	86349801777	180670256730	1280110	1280110000000	567211	0	0
855	Kota Pontianak	Kalbar	2012	3999489250	549629000000	44753630000	208629000000	399588846369	122009392419	175586127669	1325460	1325460000000	577573	0	0
856	Kota Singkawang	Kalbar	2010	775375627	269526606000	24920700000	2.43307e+10	139847758472	54484407580	108008891057	1230090	1230090000000	186462	20040	20040000000
857	Kota Singkawang	Kalbar	2011	1.32595e+10	309175562000	36182000000	3.53529e+10	168047653974	59581693691	74247401281	1309550	1309550000000	191264	20950	20950000000
858	Kota Singkawang	Kalbar	2012	4073008235	373908000000	33813860000	38826568143	236416597554	59272480178	57816493338	1390550	1390550000000	194918	22880	22880000000
859	Barito Selatan	Kalteng	2010	14189092110	332356460000	45308600000	1.27057e+10	128367475941	43105773307	54837587486	972670	972670000000	124128	5570	5570000000
860	Barito Selatan	Kalteng	2011	69084906082	385591716000	31704675000	1.46058e+10	149016876341	52941257320	78867111691	1030990	1030990000000	126104	6100	6100000000
861	Barito Selatan	Kalteng	2012	27573724019	450692000000	40146160000	25097950504	190779607176	62467829242	90131425793	1094440	1094440000000	127660	6670	6670000000
862	Barito Utara	Kalteng	2010	55712195102	321201548000	29160300000	2.08728e+10	109810000	15050746082	65030794145	1067820	1067820000000	121573	229760	229760000000
863	Barito Utara	Kalteng	2011	56912581273	359877889000	35600300000	1.99557e+10	163738137032	56130994667	101149606443	1135980	1135980000000	123139	256780	256780000000
864	Barito Utara	Kalteng	2012	68977899989	408492000000	34275740000	28659428342	201951734449	67609639424	89001567070	1210000	1210000000000	124317	288980	288980000000
865	Kapuas	Kalteng	2010	30956671024	503442055000	48802500000	1.84107e+10	264334667849	67913364704	166425421351	2166960	2166960000000	329646	9220	9220000000
866	Kapuas	Kalteng	2011	44541495279	572637520000	68324200000	2.55476e+10	332374579466	90555723580	138218497736	2290960	2290960000000	334346	11570	11570000000
867	Kapuas	Kalteng	2012	70617165017	660648000000	72816160000	51109572026	374320366253	97224218359	149410851802	2435040	2435040000000	338056	13010	13010000000
868	Kotawaringin Barat	Kalteng	2010	11785191538	379204727000	13491600000	4.28152e+10	138225945973	69323309317	183512997445	2603460	2603460000000	235803	35030	35030000000
869	Kotawaringin Barat	Kalteng	2011	14633065891	432771977680	27102100000	4.8202e+10	..	..	..	2783930	2783930000000	244889	37700	37700000000
870	Kotawaringin Barat	Kalteng	2012	3.97697e+10	486942000000	27939150000	66466128910	189386592405	81961065812	179235888905	2975740	2975740000000	253036	39880	39880000000
871	Kotawaringin Timur	Kalteng	2010	31822959716	459745862000	32324800000	4.47942e+10	212592476509	82616591891	109086187880	2990900	2990900000000	374175	20460	20460000000
872	Kotawaringin Timur	Kalteng	2011	35316869994	531968763000	45645900000	7.29497e+10	..	..	..	3202290	3202290000000	385945	20430	20430000000
873	Kotawaringin Timur	Kalteng	2012	29974800297	618026000000	30820440000	105885000000	284562437236	91605676832	128024414392	3427190	3427190000000	395747	22080	22080000000
874	Barito Timur	Kalteng	2010	11496462639	271849384000	26388000000	1.31984e+10	115817021674	37037695807	50500971311	664800	664800000000	97372	5870	5870000000
875	Barito Timur	Kalteng	2011	26760088670	310538408000	44749800000	1.28604e+10	144354646318	43133479989	85492478900	705940	705940000000	100954	6820	6820000000
876	Barito Timur	Kalteng	2012	41415515603	373203000000	32042290000	16967686769	158390261508	43306049386	75886725647	748420	748420000000	104057	7640	7640000000
877	Gunung Mas	Kalteng	2010	13922881896	312107445000	35801600000	1.37182e+10	124408733836	35472524538	112381852211	680930	680930000000	96990	68930	68930000000
878	Gunung Mas	Kalteng	2011	25933580187	360027473000	38662300000	1.57934e+10	167291921914	40457271427	159908133255	723560	723560000000	99888	75730	75730000000
879	Gunung Mas	Kalteng	2012	35911436195	414880000000	36717700000	22189739349	183489106181	44898979829	132588416211	768540	768540000000	102410	78830	78830000000
880	Katingan	Kalteng	2010	48294827272	412646175200	39207400000	1.80196e+10	152424202558	38052843043	164241284688	1282000	1282000000000	146439	49040	49040000000
881	Katingan	Kalteng	2011	55049305877	467882765960	23409200000	2.00753e+10	193035667270	38432956526	107927981860	1359750	1359750000000	149655	49410	49410000000
882	Katingan	Kalteng	2012	54655394556	513410000000	6780340000	30932864670	180786470085	42889639243	210109172542	1444590	1444590000000	152409	50950	50950000000
883	Lamandau	Kalteng	2010	24003687540	257428838000	32183700000	8.28584e+09	90369097378	30286105071	74725333710	590750	590750000000	63199	7040	7040000000
884	Lamandau	Kalteng	2011	27889479768	285962839000	43855400000	1.28399e+10	98003946415	36462021148	125073737125	629180	629180000000	65528	7840	7840000000
885	Lamandau	Kalteng	2012	32615319349	339309000000	34181250000	14281301001	115708616991	36035909426	101883625197	672290	672290000000	67604	8760	8760000000
886	Murung Raya	Kalteng	2010	58091936703	391801263000	11790700000	1.65875e+10	139661427797	42615224212	96496253444	949340	949340000000	96857	346740	346740000000
887	Murung Raya	Kalteng	2011	104168908510	442498440000	14589900000	1.93483e+10	167273056049	53824949737	100910223042	1009040	1009040000000	99795	382700	382700000000
888	Murung Raya	Kalteng	2012	1.11316e+11	508288000000	1423410000	25881483399	168370178484	53226490704	157083771625	1076530	1076530000000	102469	420190	420190000000
889	Pulang Pisau	Kalteng	2010	6806237153	307832456000	37803200000	8.23449e+09	138851271669	29068539545	104645872698	739950	739950000000	120062	1680	1680000000
890	Pulang Pisau	Kalteng	2011	14451332133	339139317000	52090800000	1.32536e+10	158688378963	36706363628	107355676370	784310	784310000000	121340	1790	1790000000
891	Pulang Pisau	Kalteng	2012	21460879055	397466000000	43643540000	17475399237	190538879556	37158549199	113787934845	838850	838850000000	122358	1940	1940000000
892	Sukamara	Kalteng	2010	6416418874	259830459000	23298800000	1.16893e+10	..	..	..	602190	602190000000	44952	2880	2880000000
893	Sukamara	Kalteng	2011	13686462442	283203458000	26955100000	1.17314e+10	68586866996	30156347141	119290649571	637400	637400000000	47109	3010	3010000000
894	Sukamara	Kalteng	2012	2.946e+10	321274000000	24436800000	14702245988	82949816662	42894699691	136755536564	676370	676370000000	49082	3110	3110000000
895	Seruyan	Kalteng	2010	50933111016	360740638000	32383500000	1.83908e+10	93632396776	33695026414	232374407644	1019680	1019680000000	139931	13740	13740000000
896	Seruyan	Kalteng	2011	50662640382	402064386000	39506400000	2.81323e+10	110487272899	38217039742	192452522953	1082610	1082610000000	147073	13890	13890000000
897	Seruyan	Kalteng	2012	66433251745	450227000000	48655530000	17162361946	114726131711	44105069943	228853872625	1149540	1149540000000	153747	14230	14230000000
898	Kota Palangkaraya	Kalteng	2010	6509033806	341320280000	25397500000	2.58158e+10	242480725400	30743481233	73138148149	1564510	1564510000000	220962	25620	25620000000
899	Kota Palangkaraya	Kalteng	2011	13652454671	386393123000	39738800000	3.47326e+10	268088501137	30432401804	82493911616	1673900	1673900000000	229355	25950	25950000000
900	Kota Palangkaraya	Kalteng	2012	19771455803	459783000000	31305370000	50515952309	323975112751	38597124923	64681418890	1800410	1800410000000	236831	26820	26820000000
901	Banjarbaru	Kalsel	2010	110037954146	374539635000	52149600000	4.93014e+10	256557290062	90469263446	159355773303	3344300	3344300000000	506839	572830	572830000000
902	Banjarbaru	Kalsel	2011	180540587051	429328110000	43175700000	9.6801e+10	332856155876	98118941409	100037052156	3551840	3551840000000	518207	606220	606220000000
903	Banjarbaru	Kalsel	2012	224516000000	535602000000	54071920000	147229000000	358406442561	136849009693	131476063443	3776890	3776890000000	527195	632890	632890000000
904	Barito Kuala	Kalsel	2010	51583298729	328105160200	54395500000	15176138439	201537189547	45818400184	134543420636	1954950	1954950000000	276147	20	20000000
905	Barito Kuala	Kalsel	2011	86745284094	351329830000	58773500000	1.78175e+10	251839796230	54076042524	151195025186	2054790	2054790000000	281433	20	20000000
906	Barito Kuala	Kalsel	2012	107605000000	423210000000	62669730000	23234662255	291967127955	65102625209	129830158588	2173610	2173610000000	285595	20	20000000
907	Hulu Sungai Selatan	Kalsel	2010	56777903760	298470960200	39309300000	27931097811	201435608719	89297902772	51300056952	1087020	1087020000000	212485	35620	35620000000
908	Hulu Sungai Selatan	Kalsel	2011	91496558405	324267511000	36835400000	42096637179	239449060229	77468889760	68188710185	1146540	1146540000000	215984	34680	34680000000
909	Hulu Sungai Selatan	Kalsel	2012	128849000000	404136000000	40288580000	45107436405	274551337216	105392304288	118357788329	1206300	1206300000000	218897	48060	48060000000
910	Hulu Sungai Tengah	Kalsel	2010	51566995426	291732438000	35372800000	3.10478e+10	220495068072	46720110663	58159656044	1093970	1093970000000	243460	4930	4930000000
911	Hulu Sungai Tengah	Kalsel	2011	86581920461	322360842000	35978800000	32646846346	268850873480	54202419498	90348776689	1163270	1163270000000	247522	5250	5250000000
912	Hulu Sungai Tengah	Kalsel	2012	107554000000	393267000000	31467530000	39015243482	285176285174	61979987704	91552276446	1225620	1225620000000	250705	5650	5650000000
913	Hulu Sungai Utara	Kalsel	2010	51778908903	251160028000	44774500000	25130986503	189773695453	64358825670	89614013588	870170	870170000000	209246	170	170000000
914	Hulu Sungai Utara	Kalsel	2011	83486811116	283851905000	40743900000	2.9272e+10	215380190224	66790899361	90892215063	924700	924700000000	212902	170	170000000
915	Hulu Sungai Utara	Kalsel	2012	107520000000	356540000000	47627950000	33100013420	250726231209	67248330995	101882304802	977640	977640000000	215980	180	180000000
916	Kotabaru	Kalsel	2010	108044238080	332777110000	37115400000	4.37042e+10	211064485259	80450289271	124536422455	4923950	4923950000000	290142	1033370	1033370000000
917	Kotabaru	Kalsel	2011	167069264432	424448365000	25074700000	4.84991e+10	234940362030	85291297062	106791861707	5254870	5254870000000	297335	1113750	1113750000000
918	Kotabaru	Kalsel	2012	206396000000	509000000000	24265740000	54407721366	224384304401	72247996479	138476746937	5604130	5604130000000	302982	1194260	1194260000000
919	Tanah Laut	Kalsel	2010	161153709736	292241151200	53541600000	4.82058e+10	..	..	..	2272020	2272020000000	296333	195060	195060000000
920	Tanah Laut	Kalsel	2011	258009585021	327723639000	15419100000	55816398056	250728933203	77748647118	60360652310	2413760	2413760000000	303190	211250	211250000000
921	Tanah Laut	Kalsel	2012	346767000000	398796000000	20372950000	78978534688	295911879600	93513980988	162821865595	2563000	2563000000000	308510	222760	222760000000
922	Tabalong	Kalsel	2010	177153353224	269423900000	40577400000	3.11319e+10	205196595061	57981374813	150983758965	3021930	3021930000000	218620	2075360	2075360000000
923	Tabalong	Kalsel	2011	2.16132e+11	261590690000	21875687500	3.84991e+10	..	..	..	2754870	2754870000000	223696	2203460	2203460000000
924	Tabalong	Kalsel	2012	341001000000	356661000000	4938870000	46232992586	215697422029	97242789699	186354052763	2968130	2968130000000	227714	2322940	2322940000000
925	Tapin	Kalsel	2010	86754901170	246451507000	30862600000	2.07377e+10	161410336910	48228005941	148618374753	1012050	1012050000000	167877	203560	203560000000
926	Tapin	Kalsel	2011	157142236124	284439939000	31794400000	22366561441	191972865034	65675633837	128648586433	1077780	1077780000000	171281	249400	249400000000
927	Tapin	Kalsel	2012	204416000000	349787000000	29263390000	30846910188	221330497444	68550273439	165570087897	1145680	1145680000000	173869	236170	236170000000
928	Tanah Bumbu	Kalsel	2010	118598662932	245652285000	43962200000	1.80936e+10	151218404374	31118716735	87702741996	3241950	3241950000000	267929	1378340	1378340000000
929	Tanah Bumbu	Kalsel	2011	261793270224	283074736000	18401608690	29599131622	212598930344	54359368831	122891813748	3463710	3463710000000	282378	1488130	1488130000000
930	Tanah Bumbu	Kalsel	2012	325610000000	374542000000	21974250000	66535645235	220129281160	64665490349	212497983361	3675010	3675010000000	295032	1572380	1572380000000
931	Balangan	Kalsel	2010	47770000000	192470591000	31194200000	14348700000	126675153139	42643579149	156267276305	1479240	1479240000000	112430	957910	957910000000
932	Balangan	Kalsel	2011	245841914934	177090317000	2029350000	2.62116e+10	..	..	..	1571890	1571890000000	115029	1012590	1012590000000
933	Balangan	Kalsel	2012	277352000000	258117000000	3207280000	26154306719	175596380371	50367902021	197511419236	1648770	1648770000000	117088	1062400	1062400000000
934	Kota Banjarmasin	Kalsel	2010	51484532069	444244744875	35833600000	8.05106e+10	..	..	..	4913930	4913930000000	625481	0	0
935	Kota Banjarmasin	Kalsel	2011	86505025808	521271816840	11892300000	1.18555e+11	412860640609	68641497109	123009158424	5256670	5256670000000	637873	0	0
936	Kota Banjarmasin	Kalsel	2012	107522000000	547025000000	41844160000	138086000000	449220060887	83929047631	120912030905	5588120	5588120000000	647403	0	0
937	Kota Banjarbaru	Kalsel	2010	62017456434	222250092000	19692300000	2.8461e+10	139177849143	44621877729	59642173769	954190	954190000000	199627	69530	69530000000
938	Kota Banjarbaru	Kalsel	2011	6.40969e+10	242037771000	25383400000	44178018708	162243413142	64300760129	76023093919	1011350	1011350000000	207510	72120	72120000000
939	Kota Banjarbaru	Kalsel	2012	107574000000	308619000000	26927460000	62061056316	182719719701	72362845236	70830919765	1073890	1073890000000	214011	74990	74990000000
940	Berau	Kaltim	2010	657240700933	160319274000	16408200000	9.25234e+10	310001982904	97150314752	478084889596	4602170	4602170000000	179079	2651620	2651620000000
941	Berau	Kaltim	2011	863755204579	340384269000	7251825000	1.54643e+11	308565644306	126504086112	484015758924	4967310	4967310000000	185986	2955710	2955710000000
942	Berau	Kaltim	2012	963166000000	444693000000	4139903000	157187000000	360618111254	145803029390	588328289789	5364330	5364330000000	191576	3254850	3254850000000
943	Kutai Kartanegara	Kaltim	2010	3466900605653	6608950800	4549170000	9.47824e+10	..	..	..	29169410	29169410000000	626680	22576920	22576920000000
944	Kutai Kartanegara	Kaltim	2011	4112126861093	1365820000	37699200000	1.7581e+11	..	..	..	12544630	12544630000000	648215	22348770	22348770000000
945	Kutai Kartanegara	Kaltim	2012	4544510000000	59091547000	15053445000	273181000000	1057012551766	503429207167	1214962051054	14841150	14841150000000	665489	22789920	22789920000000
946	Paser	Kaltim	2010	694012952266	25256525000	5463600000	1.07226e+11	245406133545	211108837380	179174731583	5670580	5670580000000	230316	4239890	4239890000000
947	Paser	Kaltim	2011	875942491905	208204282000	8658600000	1.11504e+11	303638757400	190274731818	221434904970	6224910	6224910000000	237783	4689640	4689640000000
948	Paser	Kaltim	2012	1011960000000	280967000000	7397640000	70910353406	384342025226	267856572826	555205016747	6693490	6693490000000	244111	5061630	5061630000000
949	Kutai Barat	Kaltim	2010	765642629036	252246051000	44971100000	3.82496e+10	158052462105	70763625398	488056052500	3252550	3252550000000	165091	1708020	1708020000000
950	Kutai Barat	Kaltim	2011	887968080137	437649157000	48289000000	6.07305e+10	172791434228	89354151873	547654336057	3508010	3508010000000	167335	1873770	1873770000000
951	Kutai Barat	Kaltim	2012	1136260000000	535530000000	72611450000	67904531799	216307676896	117675727488	680688771697	3754820	3754820000000	168623	2033180	2033180000000
952	Kutai Timur	Kaltim	2010	1.12512e+12	75503620600	19440400000	6.29987e+10	343389979047	84925634800	666815041438	16978570	16978570000000	255637	14942750	14942750000000
953	Kutai Timur	Kaltim	2011	1379349492821	311466164000	13971900000	5.31984e+10	388633498801	137872548101	603160105885	18759580	18759580000000	269375	16743500	16743500000000
954	Kutai Timur	Kaltim	2012	..	..	..	..	426117064796	124280005736	837768175393	21163590	21163590000000	281594	18891240	18891240000000
955	Penajam Paser Utara	Kaltim	2010	3.65592e+11	0	4837805157	3.00225e+10	200065851348	82027017980	366218463460	1984290	1984290000000	142922	758510	758510000000
956	Penajam Paser Utara	Kaltim	2011	713459362372	118428287000	7953600000	2.93576e+10	..	..	..	1448530	1448530000000	145978	857810	857810000000
957	Penajam Paser Utara	Kaltim	2012	847960000000	169034000000	1241022000	37058422915	258113103129	123465507145	542568400572	1512180	1512180000000	148034	871950	871950000000
958	Kota Balikpapan	Kaltim	2010	0	76988322000	6492400000	1.43797e+11	..	..	..	16205280	16205280000000	557579	6600	6600000000
959	Kota Balikpapan	Kaltim	2011	5.00374e+11	268229224000	7928600000	2.37149e+11	..	..	..	12225720	12225720000000	572184	7000	7000000000
960	Kota Balikpapan	Kaltim	2012	5.42371e+11	385085000000	13459300000	352034000000	431687143442	158407086689	285674441374	13288200	13288200000000	583272	7440	7440000000
961	Kota Samarinda	Kaltim	2010	586214796999	180819152000	300840000	1.28064e+11	..	..	..	11754190	11754190000000	727500	754680	754680000000
962	Kota Samarinda	Kaltim	2011	5.1614e+11	397763967000	0	1.88813e+11	631470905855	77418489640	173299997037	13511500	13511500000000	756697	1799980	1799980000000
963	Kota Samarinda	Kaltim	2012	893486000000	518878000000	4361080000	273741000000	551080774815	124442173428	665557972495	13984650	13984650000000	781313	1416590	1416590000000
964	Kota Bontang	Kaltim	2010	579345897586	0	13730553139	6.05571e+10	155614795358	90397063949	238110121032	22957710	22957710000000	143683	53100	53100000000
[truncated: 509 more rows]

## Sheet: PANEL (2)
DATA PANEL 2010 - 2012
	491 kab/kota
												Orang	Orang
[truncated: 1,474 more rows]

## Sheet: Sheet1
		Jawa/Bali
[truncated: 183 more rows]

## Sheet: Data Olah FIX
DATA PANEL 2010 - 2020
[truncated: 5,589 more rows]
