# Supplementary material for: Government infrastructure investment stimulation through booming natural resources: Evidence from a lower-middle-income country
Source: PLoS One. 2024 May 16;19(5):e0301710. doi: 10.1371/journal.pone.0301710 (PMC11098401; doi:10.1371/journal.pone.0301710)
Supplement: S1 File — (ZIP) [file pone.0301710.s001.zip › Data and do file/INFRA.do]

encode Kab_Kota, gen(kab_kota)
xtset kab_kota Tahun
xtabond Log_INFRAKap Log_DBH_SDAKap Log_DAUKap Log_DAKKap Log_PADKap Log_PDRBKap, lags(1) artests(2)
estat sargan
estat abond
xtabond Log_INFRAKap Log_DBH_SDAKap Log_DAUKap Log_DAKKap Log_PADKap Log_PDRBKap, lags(1) vce(robust) artests(2)
estat abond
estimates store fdgmm
xtreg Log_INFRAKap L1.Log_INFRAKap Log_DBH_SDAKap Log_DAUKap Log_DAKKap Log_PADKap Log_PDRBKap, fe
estimates store fem
regress Log_INFRAKap L1.Log_INFRAKap Log_DBH_SDAKap Log_DAUKap Log_DAKKap Log_PADKap Log_PDRBKap
estimates store pls
estimates table fdgmm fem pls, star stats(N)
xtdpdsys Log_INFRAKap Log_DBH_SDAKap Log_DAUKap Log_DAKKap Log_PADKap Log_PDRBKap, lags(1) artests(2)
estat sargan
xtdpdsys Log_INFRAKap Log_DBH_SDAKap Log_DAUKap Log_DAKKap Log_PADKap Log_PDRBKap, lags(1) artests(2) vce(robust)
estat abond
estimates store sysgmm
estimates table fdgmm sysgmm fem pls, star stats(N)
display -log(.2039291)
nlcom (_b[Log_DBH_SDAKap] / (1 - _b[L1.Log_INFRAKap])) (_b[Log_DAUKap] / (1 - _b[L1.Log_INFRAKap])) (_b[Log_DAKKap] / (1 - _b[L1.Log_INFRAKap])) (_b[Log_PADKap] / (1 - _b[L1.Log_INFRAKap])) (_b[Log_PDRBKap] / (1 - _b[L1.Log_INFRAKap]))
